# Supplementary material for: (μ-2,3-Dihydroxy­butane-1,4-dithiol­ato)bis­[triphenyl­tin(IV)]
Source: Acta Crystallogr Sect E Struct Rep Online. 2010 Jan 9;66(Pt 2):m112. doi: 10.1107/S1600536809055135 (PMC2979966; doi:10.1107/S1600536809055135)
Supplement: Supplementary file 1 [file e-66-0m112-sup1.cif]

##############################################################################
###                                                                        ###
###        Electronic paper (Acta Crystallographica Section E)             ###
###                                                                        ###
##############################################################################
#                                                                            #
# This CIF contains the data in a paper accepted for publication in Acta     #
# Crystallographica Section E. It conforms to the requirements of Notes      #
# for Authors for Section E, and has been peer reviewed under the auspices   #
# of the IUCr Commission on Journals.                                        #
#                                                                            #
# Full details of the Crystallographic Information File format               #
# are given in the paper "The Crystallographic Information File (CIF):       #
# a New Standard Archive File for Crystallography" by S. R. Hall, F. H.      #
# Allen and I. D. Brown [Acta Cryst. (1991), A47, 655-685].                  #
#                                                                            #
# The current version of the core CIF dictionary is obtainable from          #
# ftp://ftp.iucr.org/pub/cif_core.dic. The current version number is 2.4.    #
#                                                                            #
# Software is freely available for graphical display of the structure(s) in  #
# this CIF.  For information consult the CIF home page http://www.iucr.org/  #
# cif/home.html                                                              #
#                                                                            #
# This file may be used for bona fide research purposes within the           #
# scientific community so long as proper attribution is given to the journal # 
# article from which it was obtained.                                        #
#                                                                            #
##############################################################################
                                             
data_I
_audit_creation_method     SHELXL-97
_chemical_name_systematic
;
(\m-2,3-dihydroxybutane-1,4-dithiolato)bis[triphenyltin(IV)]}
;
_chemical_name_common
;
;
_chemical_formula_moiety     'C40 H38 O2 S2 Sn2'
_chemical_formula_sum     'C40 H38 O2 S2 Sn2'
_chemical_formula_iupac     '[Sn2 (C6 H5)6 (C4 H8 O2 S2)]'
_chemical_formula_weight     852.20
_chemical_melting_point     ?
_symmetry_cell_setting     'Triclinic'
_symmetry_space_group_name_H-M     'P -1'
loop_
    _symmetry_equiv_pos_as_xyz
    'x, y, z'
    '-x, -y, -z'
_cell_length_a     10.4806(4)
_cell_length_b     12.3774(5)
_cell_length_c     14.9797(6)
_cell_angle_alpha     104.6560(10)
_cell_angle_beta     90.4700(10)
_cell_angle_gamma     95.5210(10)
_cell_volume     1870.19(13)
_cell_formula_units_Z     2
_cell_measurement_reflns_used     6651
_cell_measurement_theta_min     2.37
_cell_measurement_theta_max     28.07
_cell_measurement_temperature     293(2)
_exptl_crystal_description     block
_exptl_crystal_colour     colorless
_exptl_crystal_size_max     0.25
_exptl_crystal_size_mid     0.22
_exptl_crystal_size_min     0.21
_exptl_crystal_density_diffrn     1.513
_exptl_crystal_density_meas     ?
_exptl_crystal_density_method     'not measured'
_exptl_crystal_F_000     852
_exptl_absorpt_coefficient_mu     1.479
_exptl_absorpt_correction_type     multi-scan
_exptl_absorpt_process_details     '(SADABS; Sheldrick, 1996)'
_exptl_absorpt_correction_T_min     0.7087
_exptl_absorpt_correction_T_max     0.7464
_exptl_special_details
;
;
_diffrn_ambient_temperature     293(2)
_diffrn_radiation_type     MoK\a
_diffrn_radiation_wavelength     0.71073
_diffrn_radiation_source     'fine-focus sealed tube'
_diffrn_radiation_monochromator     graphite
_diffrn_measurement_device_type     'Siemens SMART CCD area-detector'
_diffrn_measurement_method     '\f and \w scans'
_diffrn_detector_area_resol_mean     ?
_diffrn_reflns_number     21325
_diffrn_reflns_av_R_equivalents     0.0188
_diffrn_reflns_av_sigmaI/netI     0.0193
_diffrn_reflns_theta_min     1.92
_diffrn_reflns_theta_max     25.00
_diffrn_reflns_theta_full     25.00
_diffrn_measured_fraction_theta_max     0.995
_diffrn_measured_fraction_theta_full     0.995
_diffrn_reflns_limit_h_min     -10
_diffrn_reflns_limit_h_max     12
_diffrn_reflns_limit_k_min     -14
_diffrn_reflns_limit_k_max     14
_diffrn_reflns_limit_l_min     -17
_diffrn_reflns_limit_l_max     17
_diffrn_standards_number     0
_diffrn_standards_interval_count     0
_diffrn_standards_interval_time     0
_diffrn_standards_decay_%     0
_reflns_number_total     6551
_reflns_number_gt     5739
_reflns_threshold_expression     I>2sigma(I)
_refine_ls_structure_factor_coef     Fsqd
_refine_ls_matrix_type     full
_refine_ls_R_factor_all     0.0284
_refine_ls_R_factor_gt     0.0231
_refine_ls_wR_factor_gt     0.0530
_refine_ls_wR_factor_ref     0.0570
_refine_ls_goodness_of_fit_ref     1.062
_refine_ls_restrained_S_all     1.062
_refine_ls_number_reflns     6551
_refine_ls_number_parameters     417
_refine_ls_number_restraints     0
_refine_ls_hydrogen_treatment     constr
_refine_ls_weighting_scheme     calc
_refine_ls_weighting_details
         'calc w=1/[\s^2^(Fo^2^)+(0.0235P)^2^+0.9814P] where P=(Fo^2^+2Fc^2^)/3'
_atom_sites_solution_hydrogens     geom
_atom_sites_solution_primary     direct
_atom_sites_solution_secondary     difmap
_refine_ls_shift/su_max     0.001
_refine_ls_shift/su_mean     0.000
_refine_diff_density_max     0.291
_refine_diff_density_min     -0.511
_refine_ls_extinction_method     none
_refine_ls_extinction_coef     ?
loop_
    _atom_type_symbol
    _atom_type_description
    _atom_type_scat_dispersion_real
    _atom_type_scat_dispersion_imag
    _atom_type_scat_source
    'C' 'C' 0.0033 0.0016
                         'International Tables Vol C Tables 4.2.6.8 and 6.1.1.4'
    'H' 'H' 0.0000 0.0000
                         'International Tables Vol C Tables 4.2.6.8 and 6.1.1.4'
    'O' 'O' 0.0106 0.0060
                         'International Tables Vol C Tables 4.2.6.8 and 6.1.1.4'
    'S' 'S' 0.1246 0.1234
                         'International Tables Vol C Tables 4.2.6.8 and 6.1.1.4'
    'Sn' 'Sn' -0.6537 1.4246
                         'International Tables Vol C Tables 4.2.6.8 and 6.1.1.4'
_computing_data_collection     'SMART (Siemens, 1996)'
_computing_cell_refinement     'SAINT (Siemens, 1996)'
_computing_data_reduction     'SAINT (Siemens, 1996)'
_computing_structure_solution     'SHELXS97 (Sheldrick, 2008)'
_computing_structure_refinement     'SHELXL97 (Sheldrick, 2008)'
_computing_molecular_graphics     'SHELXTL (Sheldrick, 2008)'
_computing_publication_material     'SHELXTL (Sheldrick, 2008)'
loop_
    _atom_site_type_symbol
    _atom_site_label
    _atom_site_fract_x
    _atom_site_fract_y
    _atom_site_fract_z
    _atom_site_U_iso_or_equiv
    _atom_site_adp_type
    _atom_site_calc_flag
    _atom_site_refinement_flags
    _atom_site_occupancy
    _atom_site_disorder_assembly
    _atom_site_disorder_group
    Sn Sn1 0.268290(16) 0.706634(14) 0.364645(12) 0.04754(6) Uani d . 1 . .
    Sn Sn2 0.148861(17) 1.096900(14) 0.869657(12) 0.05017(6) Uani d . 1 . .
    S S1 0.32886(8) 0.88504(6) 0.33085(5) 0.06081(18) Uani d . 1 . .
    S S2 0.26878(8) 1.17374(6) 0.75957(5) 0.0673(2) Uani d . 1 . .
    O O1 0.14670(17) 0.89633(14) 0.49766(13) 0.0532(4) Uani d . 1 . .
    H H1 0.0717 0.8868 0.4790 0.080 Uiso calc R 1 . .
    O O2 0.08474(18) 1.11808(17) 0.59391(15) 0.0680(6) Uani d . 1 . .
    H H2 0.0845 1.1662 0.6429 0.102 Uiso calc R 1 . .
    C C1 0.3363(3) 0.9801(2) 0.44574(18) 0.0538(6) Uani d . 1 . .
    H H1A 0.3855 0.9494 0.4869 0.065 Uiso calc R 1 . .
    H H1B 0.3811 1.0515 0.4433 0.065 Uiso calc R 1 . .
    C C2 0.2049(2) 0.9995(2) 0.48472(17) 0.0468(6) Uani d . 1 . .
    H H2A 0.1525 1.0222 0.4394 0.056 Uiso calc R 1 . .
    C C3 0.2131(2) 1.0918(2) 0.57454(17) 0.0480(6) Uani d . 1 . .
    H H3 0.2637 1.1583 0.5647 0.058 Uiso calc R 1 . .
    C C4 0.2726(3) 1.0593(2) 0.65489(17) 0.0534(6) Uani d . 1 . .
    H H4A 0.3606 1.0441 0.6420 0.064 Uiso calc R 1 . .
    H H4B 0.2256 0.9917 0.6639 0.064 Uiso calc R 1 . .
    C C5 0.3487(2) 0.5930(2) 0.25173(17) 0.0495(6) Uani d . 1 . .
    C C6 0.2951(3) 0.4833(2) 0.2183(2) 0.0592(7) Uani d . 1 . .
    H H6 0.2203 0.4588 0.2435 0.071 Uiso calc R 1 . .
    C C7 0.3508(3) 0.4094(2) 0.1481(2) 0.0711(9) Uani d . 1 . .
    H H7 0.3138 0.3358 0.1267 0.085 Uiso calc R 1 . .
    C C8 0.4600(3) 0.4441(3) 0.1101(2) 0.0763(9) Uani d . 1 . .
    H H8 0.4977 0.3943 0.0631 0.092 Uiso calc R 1 . .
    C C9 0.5134(3) 0.5517(3) 0.1412(2) 0.0813(10) Uani d . 1 . .
    H H9 0.5875 0.5757 0.1150 0.098 Uiso calc R 1 . .
    C C10 0.4586(3) 0.6258(3) 0.2114(2) 0.0676(8) Uani d . 1 . .
    H H10 0.4964 0.6992 0.2319 0.081 Uiso calc R 1 . .
    C C11 0.3686(3) 0.7025(2) 0.48780(19) 0.0553(6) Uani d . 1 . .
    C C12 0.3202(3) 0.7338(3) 0.5750(2) 0.0703(8) Uani d . 1 . .
    H H12 0.2406 0.7616 0.5825 0.084 Uiso calc R 1 . .
    C C13 0.3891(4) 0.7242(3) 0.6515(2) 0.0896(11) Uani d . 1 . .
    H H13 0.3544 0.7438 0.7096 0.107 Uiso calc R 1 . .
    C C14 0.5063(5) 0.6865(4) 0.6420(3) 0.1076(15) Uani d . 1 . .
    H H14 0.5525 0.6807 0.6935 0.129 Uiso calc R 1 . .
    C C15 0.5558(4) 0.6574(5) 0.5573(3) 0.1245(19) Uani d . 1 . .
    H H15 0.6367 0.6318 0.5509 0.149 Uiso calc R 1 . .
    C C16 0.4885(4) 0.6649(4) 0.4801(3) 0.0962(13) Uani d . 1 . .
    H H16 0.5242 0.6445 0.4224 0.115 Uiso calc R 1 . .
    C C17 0.0695(2) 0.6466(2) 0.35832(18) 0.0491(6) Uani d . 1 . .
    C C18 0.0085(3) 0.6228(3) 0.4331(2) 0.0695(8) Uani d . 1 . .
    H H18 0.0530 0.6374 0.4896 0.083 Uiso calc R 1 . .
    C C19 -0.1188(4) 0.5772(3) 0.4252(3) 0.0876(11) Uani d . 1 . .
    H H19 -0.1587 0.5605 0.4760 0.105 Uiso calc R 1 . .
    C C20 -0.1855(3) 0.5567(3) 0.3428(3) 0.0843(11) Uani d . 1 . .
    H H20 -0.2708 0.5264 0.3377 0.101 Uiso calc R 1 . .
    C C21 -0.1268(3) 0.5806(3) 0.2681(3) 0.0754(9) Uani d . 1 . .
    H H21 -0.1724 0.5676 0.2122 0.090 Uiso calc R 1 . .
    C C22 0.0002(3) 0.6243(2) 0.2755(2) 0.0601(7) Uani d . 1 . .
    H H22 0.0399 0.6391 0.2240 0.072 Uiso calc R 1 . .
    C C23 0.0050(3) 1.2060(2) 0.91919(18) 0.0540(6) Uani d . 1 . .
    C C24 -0.1185(3) 1.1839(3) 0.8829(2) 0.0702(8) Uani d . 1 . .
    H H24 -0.1409 1.1188 0.8365 0.084 Uiso calc R 1 . .
    C C25 -0.2100(4) 1.2566(4) 0.9142(3) 0.0866(11) Uani d . 1 . .
    H H25 -0.2929 1.2407 0.8885 0.104 Uiso calc R 1 . .
    C C26 -0.1792(5) 1.3503(4) 0.9816(3) 0.0985(13) Uani d . 1 . .
    H H26 -0.2411 1.3987 1.0032 0.118 Uiso calc R 1 . .
    C C27 -0.0575(5) 1.3747(4) 1.0187(3) 0.1061(14) Uani d . 1 . .
    H H27 -0.0364 1.4401 1.0649 0.127 Uiso calc R 1 . .
    C C28 0.0348(4) 1.3026(3) 0.9878(2) 0.0831(10) Uani d . 1 . .
    H H28 0.1175 1.3197 1.0136 0.100 Uiso calc R 1 . .
    C C29 0.2827(3) 1.1052(2) 0.97950(19) 0.0562(7) Uani d . 1 . .
    C C30 0.4117(3) 1.1355(2) 0.9722(2) 0.0643(7) Uani d . 1 . .
    H H30 0.4409 1.1533 0.9187 0.077 Uiso calc R 1 . .
    C C31 0.4979(4) 1.1397(3) 1.0439(3) 0.0791(10) Uani d . 1 . .
    H H31 0.5846 1.1604 1.0384 0.095 Uiso calc R 1 . .
    C C32 0.4560(4) 1.1139(3) 1.1217(3) 0.0842(11) Uani d . 1 . .
    H H32 0.5147 1.1157 1.1691 0.101 Uiso calc R 1 . .
    C C33 0.3296(4) 1.0853(3) 1.1320(2) 0.0867(11) Uani d . 1 . .
    H H33 0.3020 1.0686 1.1862 0.104 Uiso calc R 1 . .
    C C34 0.2418(3) 1.0812(3) 1.0608(2) 0.0748(9) Uani d . 1 . .
    H H34 0.1551 1.0622 1.0677 0.090 Uiso calc R 1 . .
    C C35 0.0722(3) 0.9308(2) 0.8010(2) 0.0586(7) Uani d . 1 . .
    C C36 0.1106(4) 0.8400(3) 0.8278(3) 0.0833(10) Uani d . 1 . .
    H H36 0.1668 0.8509 0.8783 0.100 Uiso calc R 1 . .
    C C37 0.0645(5) 0.7317(3) 0.7786(3) 0.1062(14) Uani d . 1 . .
    H H37 0.0906 0.6703 0.7965 0.127 Uiso calc R 1 . .
    C C38 -0.0173(5) 0.7151(3) 0.7056(3) 0.1021(15) Uani d . 1 . .
    H H38 -0.0472 0.6424 0.6734 0.123 Uiso calc R 1 . .
    C C39 -0.0565(4) 0.8034(3) 0.6785(3) 0.0960(13) Uani d . 1 . .
    H H39 -0.1131 0.7914 0.6280 0.115 Uiso calc R 1 . .
    C C40 -0.0119(4) 0.9115(3) 0.7263(2) 0.0767(9) Uani d . 1 . .
    H H40 -0.0392 0.9721 0.7078 0.092 Uiso calc R 1 . .
loop_
    _atom_site_aniso_label
    _atom_site_aniso_U_11
    _atom_site_aniso_U_22
    _atom_site_aniso_U_33
    _atom_site_aniso_U_12
    _atom_site_aniso_U_13
    _atom_site_aniso_U_23
    Sn1 0.04155(11) 0.04929(11) 0.04692(10) 0.00313(8) 0.00315(7) 0.00384(8)
    Sn2 0.05062(12) 0.04580(11) 0.04939(11) 0.00212(8) -0.00149(8) 0.00462(8)
    S1 0.0731(5) 0.0534(4) 0.0516(4) 0.0025(3) 0.0115(3) 0.0066(3)
    S2 0.0790(5) 0.0557(4) 0.0538(4) -0.0181(4) 0.0069(4) -0.0015(3)
    O1 0.0422(10) 0.0448(10) 0.0654(11) -0.0024(8) -0.0035(9) 0.0034(8)
    O2 0.0453(11) 0.0628(13) 0.0823(14) 0.0190(9) -0.0079(10) -0.0113(10)
    C1 0.0486(16) 0.0477(15) 0.0582(16) -0.0006(12) 0.0023(12) 0.0028(12)
    C2 0.0427(14) 0.0410(13) 0.0520(14) 0.0033(11) -0.0068(11) 0.0037(11)
    C3 0.0398(14) 0.0417(13) 0.0562(15) 0.0013(10) -0.0028(11) 0.0021(11)
    C4 0.0485(15) 0.0536(15) 0.0513(14) 0.0056(12) -0.0014(12) 0.0007(12)
    C5 0.0468(15) 0.0491(14) 0.0481(14) 0.0067(12) 0.0008(11) 0.0035(11)
    C6 0.0567(17) 0.0518(16) 0.0659(17) 0.0019(13) 0.0031(14) 0.0103(13)
    C7 0.081(2) 0.0490(17) 0.072(2) 0.0083(15) -0.0087(17) -0.0047(14)
    C8 0.080(2) 0.069(2) 0.068(2) 0.0217(18) 0.0108(17) -0.0089(16)
    C9 0.070(2) 0.081(2) 0.082(2) 0.0082(18) 0.0277(18) -0.0009(18)
    C10 0.0588(19) 0.0565(17) 0.075(2) -0.0015(14) 0.0154(15) -0.0033(14)
    C11 0.0533(16) 0.0550(16) 0.0534(15) 0.0082(13) -0.0033(12) 0.0052(12)
    C12 0.066(2) 0.082(2) 0.0578(17) 0.0133(16) -0.0049(15) 0.0072(15)
    C13 0.098(3) 0.108(3) 0.0561(19) 0.011(2) -0.0100(19) 0.0087(19)
    C14 0.116(4) 0.127(4) 0.076(3) 0.040(3) -0.035(2) 0.009(2)
    C15 0.101(3) 0.167(5) 0.097(3) 0.076(3) -0.026(3) -0.005(3)
    C16 0.077(2) 0.134(3) 0.070(2) 0.047(2) -0.0063(19) -0.001(2)
    C17 0.0416(14) 0.0411(13) 0.0598(15) 0.0053(11) 0.0068(12) 0.0037(11)
    C18 0.0582(19) 0.076(2) 0.0694(19) 0.0011(15) 0.0096(15) 0.0120(16)
    C19 0.066(2) 0.088(3) 0.106(3) -0.0014(19) 0.033(2) 0.022(2)
    C20 0.0483(19) 0.062(2) 0.129(3) -0.0027(15) 0.007(2) 0.002(2)
    C21 0.057(2) 0.0603(19) 0.097(3) 0.0046(15) -0.0134(18) -0.0009(17)
    C22 0.0535(17) 0.0537(16) 0.0671(18) 0.0019(13) 0.0014(14) 0.0055(13)
    C23 0.0578(17) 0.0542(16) 0.0509(15) 0.0075(13) 0.0031(13) 0.0143(12)
    C24 0.063(2) 0.079(2) 0.0688(19) 0.0119(17) 0.0007(16) 0.0176(16)
    C25 0.066(2) 0.111(3) 0.093(3) 0.026(2) 0.0131(19) 0.038(2)
    C26 0.100(3) 0.100(3) 0.106(3) 0.048(3) 0.037(3) 0.030(3)
    C27 0.125(4) 0.081(3) 0.098(3) 0.030(3) 0.020(3) -0.010(2)
    C28 0.083(2) 0.074(2) 0.078(2) 0.0142(19) -0.0018(18) -0.0088(18)
    C29 0.0599(18) 0.0490(15) 0.0561(16) 0.0098(13) -0.0048(13) 0.0054(12)
    C30 0.0617(19) 0.0603(17) 0.0657(18) 0.0093(14) -0.0032(15) 0.0055(14)
    C31 0.069(2) 0.070(2) 0.088(2) 0.0108(17) -0.0189(19) 0.0005(18)
    C32 0.095(3) 0.072(2) 0.077(2) 0.016(2) -0.034(2) 0.0019(18)
    C33 0.110(3) 0.085(2) 0.064(2) 0.005(2) -0.012(2) 0.0192(18)
    C34 0.075(2) 0.083(2) 0.066(2) -0.0013(18) -0.0056(17) 0.0210(17)
    C35 0.0666(19) 0.0454(15) 0.0589(16) -0.0021(13) 0.0115(14) 0.0070(12)
    C36 0.109(3) 0.0557(19) 0.084(2) 0.0129(19) 0.014(2) 0.0147(17)
    C37 0.154(4) 0.055(2) 0.108(3) 0.011(2) 0.031(3) 0.018(2)
    C38 0.139(4) 0.055(2) 0.091(3) -0.030(2) 0.041(3) -0.007(2)
    C39 0.113(3) 0.073(3) 0.080(2) -0.031(2) 0.001(2) -0.0059(19)
    C40 0.092(3) 0.0554(18) 0.073(2) -0.0120(17) -0.0061(18) 0.0047(15)
loop_
    _geom_bond_atom_site_label_1
    _geom_bond_atom_site_label_2
    _geom_bond_site_symmetry_2
    _geom_bond_distance
    _geom_bond_publ_flag
    Sn1 C11 . 2.130(3) ?
    Sn1 C17 . 2.137(3) ?
    Sn1 C5 . 2.144(2) ?
    Sn1 S1 . 2.4159(8) Y
    Sn2 C35 . 2.129(3) ?
    Sn2 C29 . 2.130(3) ?
    Sn2 C23 . 2.133(3) ?
    Sn2 S2 . 2.4086(8) Y
    S1 C1 . 1.818(3) ?
    S2 C4 . 1.832(3) ?
    O1 C2 . 1.420(3) ?
    O1 H1 . 0.8200 ?
    O2 C3 . 1.429(3) ?
    O2 H2 . 0.8200 ?
    C1 C2 . 1.518(4) ?
    C1 H1A . 0.9700 ?
    C1 H1B . 0.9700 ?
    C2 C3 . 1.525(3) ?
    C2 H2A . 0.9800 ?
    C3 C4 . 1.510(4) ?
    C3 H3 . 0.9800 ?
    C4 H4A . 0.9700 ?
    C4 H4B . 0.9700 ?
    C5 C10 . 1.379(4) ?
    C5 C6 . 1.385(4) ?
    C6 C7 . 1.382(4) ?
    C6 H6 . 0.9300 ?
    C7 C8 . 1.363(5) ?
    C7 H7 . 0.9300 ?
    C8 C9 . 1.357(5) ?
    C8 H8 . 0.9300 ?
    C9 C10 . 1.378(4) ?
    C9 H9 . 0.9300 ?
    C10 H10 . 0.9300 ?
    C11 C16 . 1.377(4) ?
    C11 C12 . 1.381(4) ?
    C12 C13 . 1.384(5) ?
    C12 H12 . 0.9300 ?
    C13 C14 . 1.351(6) ?
    C13 H13 . 0.9300 ?
    C14 C15 . 1.352(6) ?
    C14 H14 . 0.9300 ?
    C15 C16 . 1.377(5) ?
    C15 H15 . 0.9300 ?
    C16 H16 . 0.9300 ?
    C17 C18 . 1.376(4) ?
    C17 C22 . 1.384(4) ?
    C18 C19 . 1.390(5) ?
    C18 H18 . 0.9300 ?
    C19 C20 . 1.367(5) ?
    C19 H19 . 0.9300 ?
    C20 C21 . 1.365(5) ?
    C20 H20 . 0.9300 ?
    C21 C22 . 1.381(4) ?
    C21 H21 . 0.9300 ?
    C22 H22 . 0.9300 ?
    C23 C28 . 1.373(4) ?
    C23 C24 . 1.375(4) ?
    C24 C25 . 1.382(5) ?
    C24 H24 . 0.9300 ?
    C25 C26 . 1.341(6) ?
    C25 H25 . 0.9300 ?
    C26 C27 . 1.362(6) ?
    C26 H26 . 0.9300 ?
    C27 C28 . 1.382(5) ?
    C27 H27 . 0.9300 ?
    C28 H28 . 0.9300 ?
    C29 C30 . 1.380(4) ?
    C29 C34 . 1.386(4) ?
    C30 C31 . 1.385(4) ?
    C30 H30 . 0.9300 ?
    C31 C32 . 1.350(5) ?
    C31 H31 . 0.9300 ?
    C32 C33 . 1.358(5) ?
    C32 H32 . 0.9300 ?
    C33 C34 . 1.391(5) ?
    C33 H33 . 0.9300 ?
    C34 H34 . 0.9300 ?
    C35 C40 . 1.376(4) ?
    C35 C36 . 1.378(4) ?
    C36 C37 . 1.393(5) ?
    C36 H36 . 0.9300 ?
    C37 C38 . 1.347(6) ?
    C37 H37 . 0.9300 ?
    C38 C39 . 1.356(6) ?
    C38 H38 . 0.9300 ?
    C39 C40 . 1.382(4) ?
    C39 H39 . 0.9300 ?
    C40 H40 . 0.9300 ?
loop_
    _geom_angle_atom_site_label_1
    _geom_angle_atom_site_label_2
    _geom_angle_atom_site_label_3
    _geom_angle_site_symmetry_1
    _geom_angle_site_symmetry_3
    _geom_angle
    _geom_angle_publ_flag
    C11 Sn1 C17 . . 114.46(11) ?
    C11 Sn1 C5 . . 107.59(10) ?
    C17 Sn1 C5 . . 104.55(10) ?
    C11 Sn1 S1 . . 108.60(8) Y
    C17 Sn1 S1 . . 118.70(7) Y
    C5 Sn1 S1 . . 101.47(7) Y
    C35 Sn2 C29 . . 113.96(11) ?
    C35 Sn2 C23 . . 113.26(11) ?
    C29 Sn2 C23 . . 109.18(10) ?
    C35 Sn2 S2 . . 107.68(8) Y
    C29 Sn2 S2 . . 105.19(8) Y
    C23 Sn2 S2 . . 107.00(7) Y
    C1 S1 Sn1 . . 101.39(9) ?
    C4 S2 Sn2 . . 106.59(10) ?
    C2 O1 H1 . . 109.5 ?
    C3 O2 H2 . . 109.5 ?
    C2 C1 S1 . . 112.91(18) ?
    C2 C1 H1A . . 109.0 ?
    S1 C1 H1A . . 109.0 ?
    C2 C1 H1B . . 109.0 ?
    S1 C1 H1B . . 109.0 ?
    H1A C1 H1B . . 107.8 ?
    O1 C2 C1 . . 108.2(2) ?
    O1 C2 C3 . . 111.3(2) ?
    C1 C2 C3 . . 111.7(2) ?
    O1 C2 H2A . . 108.5 ?
    C1 C2 H2A . . 108.5 ?
    C3 C2 H2A . . 108.5 ?
    O2 C3 C4 . . 110.3(2) ?
    O2 C3 C2 . . 106.32(19) ?
    C4 C3 C2 . . 113.8(2) ?
    O2 C3 H3 . . 108.7 ?
    C4 C3 H3 . . 108.7 ?
    C2 C3 H3 . . 108.7 ?
    C3 C4 S2 . . 109.57(18) ?
    C3 C4 H4A . . 109.8 ?
    S2 C4 H4A . . 109.8 ?
    C3 C4 H4B . . 109.8 ?
    S2 C4 H4B . . 109.8 ?
    H4A C4 H4B . . 108.2 ?
    C10 C5 C6 . . 117.3(2) ?
    C10 C5 Sn1 . . 121.06(19) ?
    C6 C5 Sn1 . . 121.6(2) ?
    C7 C6 C5 . . 121.1(3) ?
    C7 C6 H6 . . 119.5 ?
    C5 C6 H6 . . 119.5 ?
    C8 C7 C6 . . 120.1(3) ?
    C8 C7 H7 . . 119.9 ?
    C6 C7 H7 . . 119.9 ?
    C9 C8 C7 . . 119.7(3) ?
    C9 C8 H8 . . 120.1 ?
    C7 C8 H8 . . 120.1 ?
    C8 C9 C10 . . 120.4(3) ?
    C8 C9 H9 . . 119.8 ?
    C10 C9 H9 . . 119.8 ?
    C9 C10 C5 . . 121.3(3) ?
    C9 C10 H10 . . 119.4 ?
    C5 C10 H10 . . 119.4 ?
    C16 C11 C12 . . 117.8(3) ?
    C16 C11 Sn1 . . 118.1(2) ?
    C12 C11 Sn1 . . 124.1(2) ?
    C11 C12 C13 . . 120.7(3) ?
    C11 C12 H12 . . 119.7 ?
    C13 C12 H12 . . 119.7 ?
    C14 C13 C12 . . 120.4(4) ?
    C14 C13 H13 . . 119.8 ?
    C12 C13 H13 . . 119.8 ?
    C13 C14 C15 . . 119.6(4) ?
    C13 C14 H14 . . 120.2 ?
    C15 C14 H14 . . 120.2 ?
    C14 C15 C16 . . 121.1(4) ?
    C14 C15 H15 . . 119.5 ?
    C16 C15 H15 . . 119.5 ?
    C11 C16 C15 . . 120.5(4) ?
    C11 C16 H16 . . 119.8 ?
    C15 C16 H16 . . 119.8 ?
    C18 C17 C22 . . 118.1(3) ?
    C18 C17 Sn1 . . 122.1(2) ?
    C22 C17 Sn1 . . 119.7(2) ?
    C17 C18 C19 . . 120.7(3) ?
    C17 C18 H18 . . 119.7 ?
    C19 C18 H18 . . 119.7 ?
    C20 C19 C18 . . 120.1(3) ?
    C20 C19 H19 . . 119.9 ?
    C18 C19 H19 . . 119.9 ?
    C21 C20 C19 . . 119.9(3) ?
    C21 C20 H20 . . 120.0 ?
    C19 C20 H20 . . 120.0 ?
    C20 C21 C22 . . 120.0(3) ?
    C20 C21 H21 . . 120.0 ?
    C22 C21 H21 . . 120.0 ?
    C21 C22 C17 . . 121.2(3) ?
    C21 C22 H22 . . 119.4 ?
    C17 C22 H22 . . 119.4 ?
    C28 C23 C24 . . 118.0(3) ?
    C28 C23 Sn2 . . 120.2(2) ?
    C24 C23 Sn2 . . 121.8(2) ?
    C23 C24 C25 . . 121.2(3) ?
    C23 C24 H24 . . 119.4 ?
    C25 C24 H24 . . 119.4 ?
    C26 C25 C24 . . 120.0(4) ?
    C26 C25 H25 . . 120.0 ?
    C24 C25 H25 . . 120.0 ?
    C25 C26 C27 . . 120.2(4) ?
    C25 C26 H26 . . 119.9 ?
    C27 C26 H26 . . 119.9 ?
    C26 C27 C28 . . 120.3(4) ?
    C26 C27 H27 . . 119.8 ?
    C28 C27 H27 . . 119.8 ?
    C23 C28 C27 . . 120.4(4) ?
    C23 C28 H28 . . 119.8 ?
    C27 C28 H28 . . 119.8 ?
    C30 C29 C34 . . 118.3(3) ?
    C30 C29 Sn2 . . 121.2(2) ?
    C34 C29 Sn2 . . 120.5(2) ?
    C29 C30 C31 . . 120.6(3) ?
    C29 C30 H30 . . 119.7 ?
    C31 C30 H30 . . 119.7 ?
    C32 C31 C30 . . 120.0(4) ?
    C32 C31 H31 . . 120.0 ?
    C30 C31 H31 . . 120.0 ?
    C31 C32 C33 . . 121.1(3) ?
    C31 C32 H32 . . 119.4 ?
    C33 C32 H32 . . 119.4 ?
    C32 C33 C34 . . 119.6(4) ?
    C32 C33 H33 . . 120.2 ?
    C34 C33 H33 . . 120.2 ?
    C29 C34 C33 . . 120.4(3) ?
    C29 C34 H34 . . 119.8 ?
    C33 C34 H34 . . 119.8 ?
    C40 C35 C36 . . 118.7(3) ?
    C40 C35 Sn2 . . 120.7(2) ?
    C36 C35 Sn2 . . 120.5(3) ?
    C35 C36 C37 . . 119.6(4) ?
    C35 C36 H36 . . 120.2 ?
    C37 C36 H36 . . 120.2 ?
    C38 C37 C36 . . 120.6(4) ?
    C38 C37 H37 . . 119.7 ?
    C36 C37 H37 . . 119.7 ?
    C37 C38 C39 . . 120.6(4) ?
    C37 C38 H38 . . 119.7 ?
    C39 C38 H38 . . 119.7 ?
    C38 C39 C40 . . 119.6(4) ?
    C38 C39 H39 . . 120.2 ?
    C40 C39 H39 . . 120.2 ?
    C35 C40 C39 . . 120.9(4) ?
    C35 C40 H40 . . 119.6 ?
    C39 C40 H40 . . 119.6 ?
loop_
    _geom_torsion_atom_site_label_1
    _geom_torsion_atom_site_label_2
    _geom_torsion_atom_site_label_3
    _geom_torsion_atom_site_label_4
    _geom_torsion_site_symmetry_1
    _geom_torsion_site_symmetry_2
    _geom_torsion_site_symmetry_3
    _geom_torsion_site_symmetry_4
    _geom_torsion
    _geom_torsion_publ_flag
    C11 Sn1 S1 C1 . . . . -39.43(12) ?
    C17 Sn1 S1 C1 . . . . 93.60(12) ?
    C5 Sn1 S1 C1 . . . . -152.61(12) ?
    C35 Sn2 S2 C4 . . . . -6.64(13) ?
    C29 Sn2 S2 C4 . . . . 115.25(12) ?
    C23 Sn2 S2 C4 . . . . -128.71(12) ?
    Sn1 S1 C1 C2 . . . . -73.4(2) ?
    S1 C1 C2 O1 . . . . 65.3(2) ?
    S1 C1 C2 C3 . . . . -171.81(18) ?
    O1 C2 C3 O2 . . . . -70.6(3) ?
    C1 C2 C3 O2 . . . . 168.3(2) ?
    O1 C2 C3 C4 . . . . 51.1(3) ?
    C1 C2 C3 C4 . . . . -70.0(3) ?
    O2 C3 C4 S2 . . . . -57.5(2) ?
    C2 C3 C4 S2 . . . . -176.88(18) ?
    Sn2 S2 C4 C3 . . . . 121.26(17) ?
    C11 Sn1 C5 C10 . . . . -83.1(3) ?
    C17 Sn1 C5 C10 . . . . 154.8(2) ?
    S1 Sn1 C5 C10 . . . . 30.8(2) ?
    C11 Sn1 C5 C6 . . . . 94.9(2) ?
    C17 Sn1 C5 C6 . . . . -27.2(2) ?
    S1 Sn1 C5 C6 . . . . -151.2(2) ?
    C10 C5 C6 C7 . . . . 0.8(4) ?
    Sn1 C5 C6 C7 . . . . -177.2(2) ?
    C5 C6 C7 C8 . . . . -0.4(5) ?
    C6 C7 C8 C9 . . . . -0.3(5) ?
    C7 C8 C9 C10 . . . . 0.5(6) ?
    C8 C9 C10 C5 . . . . 0.0(6) ?
    C6 C5 C10 C9 . . . . -0.6(5) ?
    Sn1 C5 C10 C9 . . . . 177.4(3) ?
    C17 Sn1 C11 C16 . . . . 136.9(3) ?
    C5 Sn1 C11 C16 . . . . 21.2(3) ?
    S1 Sn1 C11 C16 . . . . -87.9(3) ?
    C17 Sn1 C11 C12 . . . . -42.2(3) ?
    C5 Sn1 C11 C12 . . . . -157.9(3) ?
    S1 Sn1 C11 C12 . . . . 93.0(3) ?
    C16 C11 C12 C13 . . . . -1.9(5) ?
    Sn1 C11 C12 C13 . . . . 177.2(3) ?
    C11 C12 C13 C14 . . . . 1.6(6) ?
    C12 C13 C14 C15 . . . . -0.5(7) ?
    C13 C14 C15 C16 . . . . -0.3(8) ?
    C12 C11 C16 C15 . . . . 1.1(6) ?
    Sn1 C11 C16 C15 . . . . -178.0(4) ?
    C14 C15 C16 C11 . . . . 0.0(8) ?
    C11 Sn1 C17 C18 . . . . 8.9(3) ?
    C5 Sn1 C17 C18 . . . . 126.3(2) ?
    S1 Sn1 C17 C18 . . . . -121.6(2) ?
    C11 Sn1 C17 C22 . . . . -167.4(2) ?
    C5 Sn1 C17 C22 . . . . -49.9(2) ?
    S1 Sn1 C17 C22 . . . . 62.2(2) ?
    C22 C17 C18 C19 . . . . 0.4(5) ?
    Sn1 C17 C18 C19 . . . . -175.9(3) ?
    C17 C18 C19 C20 . . . . -0.9(5) ?
    C18 C19 C20 C21 . . . . 0.3(6) ?
    C19 C20 C21 C22 . . . . 0.7(5) ?
    C20 C21 C22 C17 . . . . -1.2(5) ?
    C18 C17 C22 C21 . . . . 0.6(4) ?
    Sn1 C17 C22 C21 . . . . 177.0(2) ?
    C35 Sn2 C23 C28 . . . . 159.8(3) ?
    C29 Sn2 C23 C28 . . . . 31.7(3) ?
    S2 Sn2 C23 C28 . . . . -81.7(3) ?
    C35 Sn2 C23 C24 . . . . -21.5(3) ?
    C29 Sn2 C23 C24 . . . . -149.7(2) ?
    S2 Sn2 C23 C24 . . . . 97.0(2) ?
    C28 C23 C24 C25 . . . . 0.2(5) ?
    Sn2 C23 C24 C25 . . . . -178.5(3) ?
    C23 C24 C25 C26 . . . . -0.6(6) ?
    C24 C25 C26 C27 . . . . 0.8(6) ?
    C25 C26 C27 C28 . . . . -0.7(7) ?
    C24 C23 C28 C27 . . . . -0.1(5) ?
    Sn2 C23 C28 C27 . . . . 178.6(3) ?
    C26 C27 C28 C23 . . . . 0.3(7) ?
    C35 Sn2 C29 C30 . . . . 109.8(2) ?
    C23 Sn2 C29 C30 . . . . -122.4(2) ?
    S2 Sn2 C29 C30 . . . . -7.9(2) ?
    C35 Sn2 C29 C34 . . . . -70.8(3) ?
    C23 Sn2 C29 C34 . . . . 57.0(3) ?
    S2 Sn2 C29 C34 . . . . 171.5(2) ?
    C34 C29 C30 C31 . . . . 1.1(4) ?
    Sn2 C29 C30 C31 . . . . -179.5(2) ?
    C29 C30 C31 C32 . . . . 0.1(5) ?
    C30 C31 C32 C33 . . . . -1.1(5) ?
    C31 C32 C33 C34 . . . . 0.8(6) ?
    C30 C29 C34 C33 . . . . -1.4(5) ?
    Sn2 C29 C34 C33 . . . . 179.2(3) ?
    C32 C33 C34 C29 . . . . 0.5(6) ?
    C29 Sn2 C35 C40 . . . . -177.6(2) ?
    C23 Sn2 C35 C40 . . . . 56.8(3) ?
    S2 Sn2 C35 C40 . . . . -61.3(3) ?
    C29 Sn2 C35 C36 . . . . -0.6(3) ?
    C23 Sn2 C35 C36 . . . . -126.2(3) ?
    S2 Sn2 C35 C36 . . . . 115.7(2) ?
    C40 C35 C36 C37 . . . . 0.5(5) ?
    Sn2 C35 C36 C37 . . . . -176.5(3) ?
    C35 C36 C37 C38 . . . . -0.3(6) ?
    C36 C37 C38 C39 . . . . 0.0(7) ?
    C37 C38 C39 C40 . . . . 0.0(6) ?
    C36 C35 C40 C39 . . . . -0.5(5) ?
    Sn2 C35 C40 C39 . . . . 176.5(3) ?
    C38 C39 C40 C35 . . . . 0.3(6) ?
loop_
    _geom_hbond_atom_site_label_D
    _geom_hbond_atom_site_label_H
    _geom_hbond_atom_site_label_A
    _geom_hbond_site_symmetry_A
    _geom_hbond_distance_DH
    _geom_hbond_distance_HA
    _geom_hbond_distance_DA
    _geom_hbond_angle_DHA
    _geom_hbond_publ_flag
    O1 H1 O2 2_576 0.82 1.95 2.745(3) 163 y
    O2 H2 C22 2_576 0.82 2.80 3.493(3) 143 n
data_global
_journal_date_recd_electronic     2009-12-12
_journal_date_accepted     2009-12-22
_journal_name_full     'Acta Crystallographica, Section E'
_journal_year     2010
_journal_volume     66
_journal_issue      2
_journal_page_first     m112
_journal_page_last     m112
_journal_paper_category     QM
_journal_coeditor_code     GK2249
_publ_contact_author_name     'Prof. Rufen Zhang'
_publ_contact_author_address
;
  College of Chemistry and Chemical Engineering
  Liaocheng University
  Shandong 252059
  People's Republic of China.
;
_publ_contact_author_email     macl@lcu.edu.cn.
_publ_contact_author_fax     '86 538 6715521'
_publ_contact_author_phone     '86 635 8238121'
_publ_section_title
;
(\m-2,3-Dihydroxybutane-1,4-dithiolato)bis[triphenyltin(IV)]}
;
loop_
    _publ_author_name
    _publ_author_address
    'Cuiping Li'
;
  College of Chemistry and Chemical Engineering
  Liaocheng University
  Shandong 252059
  People's Republic of China
;
    'Rufen Zhang'
;
  College of Chemistry and Chemical Engineering
  Liaocheng University
  Shandong 252059
  People's Republic of China
;
