# Supplementary material for: (μ-2,3-Dihydroxy­butane-1,4-dithiol­ato)bis­[triphenyl­tin(IV)]
Source: Acta Crystallogr Sect E Struct Rep Online. 2010 Jan 9;66(Pt 2):m112. doi: 10.1107/S1600536809055135 (PMC2979966; doi:10.1107/S1600536809055135)
Supplement: Supplementary file 2 [file e-66-0m112-Isup2.hkl]

# 
# h,k,l, Fc-squared, Fo-squared, sigma(Fo-squared) and status flag 
# 
data_I
_shelx_title ' 061114b in P-1' 
_shelx_refln_list_code          4 
_shelx_F_calc_maximum      260.99 
_exptl_crystal_F_000       852.00 
_reflns_d_resolution_high  0.8409 
 
loop_ 
 _symmetry_equiv_pos_as_xyz 
 'x, y, z' 
 '-x, -y, -z' 
 
_cell_length_a    10.4806 
_cell_length_b    12.3774 
_cell_length_c    14.9797 
_cell_angle_alpha 104.656 
_cell_angle_beta   90.470 
_cell_angle_gamma  95.521 
 
_shelx_F_squared_multiplier     1.000 
 
loop_ 
 _refln_index_h 
 _refln_index_k 
 _refln_index_l 
 _refln_F_squared_calc 
 _refln_F_squared_meas 
 _refln_F_squared_sigma 
 _refln_observed_status 
   1   0   0     5101.07     5050.93    225.54 o 
   2   0   0     5939.97     6303.17     69.22 o 
   3   0   0      209.88      220.99      4.74 o 
   4   0   0     1207.43     1209.86     20.24 o 
   5   0   0     4610.71     4754.52     55.43 o 
   6   0   0      450.55      512.70     11.10 o 
   7   0   0     4453.16     4566.38     47.47 o 
   8   0   0     1483.11     1536.27     25.46 o 
   9   0   0     1149.09     1160.50     37.32 o 
  10   0   0      807.00      819.49     39.49 o 
  11   0   0      139.04      137.53     20.21 o 
  12   0   0       64.57       97.86     17.93 o 
 -12   1   0      171.96      166.83     22.09 o 
 -11   1   0      269.87      327.16     27.30 o 
 -10   1   0       19.00       10.32      4.81 o 
  -9   1   0       12.90       20.29      4.78 o 
  -8   1   0        1.86       -5.42      3.61 o 
  -7   1   0     2422.94     2448.73     34.50 o 
  -6   1   0      975.30      867.98     15.15 o 
  -5   1   0     2000.98     1884.55     21.34 o 
  -4   1   0    16514.80    16535.70    234.95 o 
  -3   1   0      336.83      345.71      6.08 o 
  -2   1   0      243.81      278.28      4.86 o 
  -1   1   0       30.90       46.07      1.99 o 
   1   1   0    12632.01    12310.21    230.27 o 
   2   1   0    17802.91    17673.56    246.03 o 
   3   1   0    10327.94    10336.99    112.16 o 
   4   1   0       58.92       52.82      5.22 o 
   5   1   0     1366.88     1336.78     19.38 o 
   6   1   0      660.03      575.51     11.58 o 
   7   1   0        4.15       -0.31      2.29 o 
   8   1   0        1.73        4.30      3.59 o 
   9   1   0        7.09        1.99      7.91 o 
  10   1   0     1096.65     1070.50     46.46 o 
  11   1   0      310.93      291.65     26.43 o 
  12   1   0      452.32      489.71     34.75 o 
 -12   2   0        8.75        1.76      6.92 o 
 -11   2   0     1132.82     1160.92     25.58 o 
 -10   2   0      495.98      480.80     15.35 o 
  -9   2   0     2197.70     2164.73     34.57 o 
  -8   2   0      718.40      676.09     17.59 o 
  -7   2   0     1003.39      988.45     18.99 o 
  -6   2   0      720.87      701.18     10.82 o 
  -5   2   0     2400.12     2512.86     27.23 o 
  -4   2   0     7960.74     7740.23     86.26 o 
  -3   2   0    10608.29    10569.76    150.85 o 
  -2   2   0     3255.73     3331.58     52.70 o 
  -1   2   0    22183.85    20444.03    228.57 o 
   0   2   0     3218.07     3309.26     37.57 o 
   1   2   0    18576.70    17506.29    737.40 o 
   2   2   0      923.91      956.42     13.12 o 
   3   2   0      811.59      905.38     13.06 o 
   4   2   0     4985.84     4978.48     57.18 o 
   5   2   0       37.52       72.04      3.81 o 
   6   2   0     7301.86     7199.20     70.24 o 
   7   2   0        0.14       -2.13      1.97 o 
   8   2   0     4492.00     4584.54    115.96 o 
   9   2   0       26.60       16.29     10.08 o 
  10   2   0      475.00      485.32     31.12 o 
  11   2   0       31.21       48.17     15.59 o 
  12   2   0        3.87       10.37     11.43 o 
 -12   3   0        0.99       -8.32      5.60 o 
 -11   3   0       87.30      101.78      9.14 o 
 -10   3   0      446.02      459.86     15.49 o 
  -9   3   0      175.04      193.11      9.97 o 
  -8   3   0     2692.27     2640.54     38.88 o 
  -7   3   0      807.19      813.03     16.99 o 
  -6   3   0     6264.18     6195.46     61.43 o 
  -5   3   0        2.34        7.66      4.50 o 
  -4   3   0      583.07      598.22      9.07 o 
  -3   3   0       60.96       89.17     17.73 o 
  -2   3   0     1927.30     1989.82     24.74 o 
  -1   3   0    27501.88    25826.00    274.86 o 
   0   3   0     1198.93     1231.76     19.75 o 
   1   3   0    35787.75    31983.34    621.78 o 
   2   3   0     2940.61     2974.15     45.25 o 
   3   3   0     5706.67     6191.38     70.29 o 
   4   3   0     8139.12     8299.00     92.63 o 
   5   3   0      330.71      351.76      7.66 o 
   6   3   0      776.89      808.16     12.68 o 
   7   3   0      350.13      340.16     10.22 o 
   8   3   0     1125.76     1165.64     27.79 o 
   9   3   0     1217.47     1195.72     48.22 o 
  10   3   0      128.71      152.42     19.86 o 
  11   3   0      468.80      519.66     34.28 o 
 -12   4   0      569.39      645.72     24.16 o 
 -11   4   0      144.03      143.41     10.30 o 
 -10   4   0     1516.36     1543.38     39.66 o 
  -9   4   0       19.80       28.25      5.78 o 
  -8   4   0       32.30       45.25      6.14 o 
  -7   4   0       89.26       73.44      9.55 o 
  -6   4   0     1251.92     1269.15     21.74 o 
  -5   4   0     3144.31     2967.67     42.31 o 
  -4   4   0      355.17      326.71      7.60 o 
  -3   4   0    13798.51    13569.95    125.04 o 
  -2   4   0       52.37       59.02      3.11 o 
  -1   4   0    10190.28    10362.28    113.20 o 
   0   4   0    15628.33    16410.29    176.13 o 
   1   4   0      488.09      506.05     36.27 o 
   2   4   0     9259.37     9149.52    127.25 o 
   3   4   0        1.58        7.77      2.40 o 
   4   4   0    11517.81    11403.19    149.38 o 
   5   4   0     5311.96     5149.20     51.91 o 
   6   4   0     3204.29     3221.40     42.89 o 
   7   4   0     1965.18     1864.93     29.33 o 
   8   4   0       22.59        3.94      5.89 o 
   9   4   0       20.51       28.25     10.96 o 
  10   4   0      111.16       97.16     17.05 o 
  11   4   0      167.15      206.62     22.91 o 
 -12   5   0       99.68       87.57     11.37 o 
 -11   5   0        0.17       -9.62      6.42 o 
 -10   5   0      786.71      804.51     20.79 o 
  -9   5   0     1871.38     1826.49     32.19 o 
  -8   5   0      587.19      570.64     15.61 o 
  -7   5   0     1334.94     1347.31     24.33 o 
  -6   5   0       17.71        9.29      4.58 o 
  -5   5   0      306.97      330.51      7.50 o 
  -4   5   0      264.03      297.08      8.65 o 
  -3   5   0     2435.03     2442.28     27.09 o 
  -2   5   0    13327.62    13561.11    147.70 o 
  -1   5   0       28.92       27.48      2.56 o 
   0   5   0    25857.41    25342.83    230.09 o 
   1   5   0      205.20      245.03      7.11 o 
   2   5   0     2304.88     2505.49     27.24 o 
   3   5   0       48.58       42.14      4.02 o 
   4   5   0      183.51      175.18      7.09 o 
   5   5   0     2788.49     2743.88     41.43 o 
   6   5   0       21.61       17.39      4.09 o 
   7   5   0     4048.09     4018.16     53.42 o 
   8   5   0      136.33      128.67     15.09 o 
   9   5   0      921.85      876.38     41.95 o 
  10   5   0      289.16      322.06     27.25 o 
  11   5   0        8.84        2.87     10.96 o 
 -11   6   0       54.07       31.90      8.57 o 
 -10   6   0       10.22       -0.44     16.26 o 
  -9   6   0       76.86       88.59     11.15 o 
  -8   6   0       54.34       55.35      6.21 o 
  -7   6   0     2668.38     2613.32     38.97 o 
  -6   6   0     2248.36     2152.97     32.69 o 
  -5   6   0      740.01      726.38     12.80 o 
  -4   6   0     9453.30     9327.98     89.79 o 
  -3   6   0     2079.42     2332.96     26.92 o 
  -2   6   0     1537.94     1674.28     18.17 o 
  -1   6   0        3.29        5.53      3.45 o 
   0   6   0     4338.27     4444.07     45.48 o 
   1   6   0     5452.35     5212.85     62.00 o 
   2   6   0     4431.04     4174.30     43.24 o 
   3   6   0    10753.34    10572.27    118.74 o 
   4   6   0       49.43       41.73      4.25 o 
   5   6   0     1497.83     1440.69     24.91 o 
   6   6   0      617.09      617.76     15.53 o 
   7   6   0       72.39       82.75      7.76 o 
   8   6   0      310.47      298.51     16.42 o 
   9   6   0       38.41       39.50     13.65 o 
  10   6   0      704.43      809.70     43.89 o 
 -11   7   0      417.39      419.38     48.23 o 
 -10   7   0       38.07       27.73      8.48 o 
  -9   7   0      602.50      565.33     21.32 o 
  -8   7   0       54.35       47.70      6.19 o 
  -7   7   0      161.03      152.07      8.58 o 
  -6   7   0       78.66       75.40     15.37 o 
  -5   7   0        3.74        1.40      2.49 o 
  -4   7   0     2900.45     2806.01     28.42 o 
  -3   7   0      235.62      248.98      6.24 o 
  -2   7   0     8398.58     8501.79     72.87 o 
  -1   7   0     4659.56     4944.42     50.28 o 
   0   7   0     1628.61     1804.01     22.58 o 
   1   7   0      115.80      129.38      8.12 o 
   2   7   0       29.29       25.02      3.77 o 
   3   7   0     1282.62     1173.11     21.39 o 
   4   7   0       55.20       47.58      4.99 o 
   5   7   0     1900.76     1882.02     30.86 o 
   6   7   0     1668.53     1621.62     28.68 o 
   7   7   0       25.07       18.42      5.14 o 
   8   7   0      688.28      710.32     19.01 o 
   9   7   0        7.86       -2.99      5.42 o 
  10   7   0        1.01        3.05     11.02 o 
 -10   8   0      183.44      179.68     20.13 o 
  -9   8   0       39.35       44.84     11.49 o 
  -8   8   0     1965.34     1999.30     54.26 o 
  -7   8   0        8.70       -4.95      4.81 o 
  -6   8   0     2748.72     2781.42     40.94 o 
  -5   8   0      297.03      285.99     10.31 o 
  -4   8   0      446.07      457.01      9.15 o 
  -3   8   0      206.78      228.14      6.64 o 
  -2   8   0        0.44       -2.06      2.28 o 
  -1   8   0     4387.67     4407.63     41.34 o 
   0   8   0      111.70      117.57      5.32 o 
   1   8   0     4815.56     4913.73     73.19 o 
   2   8   0     2114.79     2084.45     32.15 o 
   3   8   0      446.36      447.83     13.00 o 
   4   8   0     1257.78     1167.05     23.46 o 
   5   8   0        7.33       -2.54      5.07 o 
   6   8   0        5.79        4.31     10.71 o 
   7   8   0      167.40      165.30     10.02 o 
   8   8   0       86.43       92.61      8.65 o 
   9   8   0      850.41      923.71     23.71 o 
 -10   9   0      252.42      219.05     15.45 o 
  -9   9   0       14.00       -0.30     10.08 o 
  -8   9   0       68.22       60.22      9.30 o 
  -7   9   0      520.24      464.13     19.35 o 
  -6   9   0      937.07      955.92     25.76 o 
  -5   9   0     1656.61     1619.88     27.83 o 
  -4   9   0      537.18      547.51     10.58 o 
  -3   9   0     5039.83     5090.65     48.22 o 
  -2   9   0      450.72      477.88      9.61 o 
  -1   9   0        3.01        6.47      2.42 o 
   0   9   0       56.66       52.95      6.49 o 
   1   9   0      421.52      405.81     22.90 o 
   2   9   0     2109.15     2013.81     32.74 o 
   3   9   0      151.74      127.77      7.99 o 
   4   9   0     2901.03     2925.87     44.07 o 
   5   9   0      336.67      321.58     12.72 o 
   6   9   0     1224.53     1174.90     25.55 o 
   7   9   0      178.51      150.29     17.48 o 
   8   9   0      100.73       62.71     13.22 o 
  -9  10   0      166.44      158.01     13.29 o 
  -8  10   0      351.15      389.27     26.90 o 
  -7  10   0      419.34      438.27     18.57 o 
  -6  10   0       38.28       23.21      6.63 o 
  -5  10   0       51.32       55.14      7.54 o 
  -4  10   0        5.26        5.22      3.23 o 
  -3  10   0       41.80       39.40      3.75 o 
  -2  10   0     1160.92     1218.28     17.22 o 
  -1  10   0      296.72      273.46     10.39 o 
   0  10   0     4907.14     5260.90     67.67 o 
   1  10   0      449.19      430.95     13.88 o 
   2  10   0     1729.24     1627.09     29.64 o 
   3  10   0      208.27      192.42     10.70 o 
   4  10   0        2.50       -7.80      5.20 o 
   5  10   0      331.68      341.93     14.15 o 
   6  10   0       92.88       77.51      8.32 o 
   7  10   0      936.36      912.84     23.66 o 
  -8  11   0        7.85       15.52      7.74 o 
  -7  11   0      650.71      662.71     23.66 o 
  -6  11   0      346.24      327.41     16.36 o 
  -5  11   0      218.21      233.73     13.30 o 
  -4  11   0      336.15      337.10     10.22 o 
  -3  11   0       58.54       47.72      4.90 o 
  -2  11   0      155.39      141.34      8.65 o 
  -1  11   0        2.35        4.98      4.41 o 
   0  11   0     1785.19     1770.76     37.71 o 
   1  11   0     2118.49     2161.04     36.48 o 
   2  11   0     1286.66     1334.79     35.78 o 
   3  11   0     2070.61     1994.06     35.53 o 
   4  11   0       94.43       65.45      7.73 o 
   5  11   0      185.45      168.52     10.65 o 
   6  11   0        3.52       -4.52      5.46 o 
  -7  12   0       30.26       37.37      9.09 o 
  -6  12   0       23.44       29.46      8.53 o 
  -5  12   0        0.21        8.37      6.74 o 
  -4  12   0     1299.83     1358.41     32.06 o 
  -3  12   0      368.62      365.74     16.45 o 
  -2  12   0      451.61      485.64     20.60 o 
  -1  12   0      516.22      536.37     20.13 o 
   0  12   0       64.00       66.53      7.22 o 
   1  12   0       11.93        7.09      5.76 o 
   2  12   0      251.54      238.49     12.21 o 
   3  12   0      369.33      383.72     19.86 o 
   4  12   0       94.39      103.78      9.11 o 
   5  12   0       87.84       86.38     13.44 o 
  -6  13   0      343.88      358.58     18.23 o 
  -5  13   0       12.80       26.07      7.99 o 
  -3  13   0      141.44      145.95     11.45 o 
  -2  13   0       67.86       67.52     10.69 o 
  -1  13   0      847.77      895.85     27.09 o 
   0  13   0        0.20       -4.75      5.20 o 
   1  13   0      914.16      969.25     28.96 o 
   2  13   0      163.21      154.19     11.08 o 
   3  13   0      107.20      113.90      9.61 o 
  -3  14   0      225.84      216.53     20.74 o 
  -2  14   0       91.66      109.24     11.08 o 
  -1  14   0        0.08       23.67      7.66 o 
   0  14   0        0.22       -7.88      5.48 o 
   1  14   0       23.56       28.37      8.34 o 
  -1 -14   1       24.59       21.14      7.45 o 
   0 -14   1      626.60      609.11     22.95 o 
   1 -14   1       56.90       55.94      8.82 o 
   2 -14   1      314.81      343.95     17.46 o 
   3 -14   1      194.55      206.85     19.86 o 
  -4 -13   1      160.83      158.24     11.09 o 
  -3 -13   1        0.62       -5.53      4.69 o 
  -2 -13   1       54.85       55.86      7.45 o 
  -1 -13   1       52.07       39.52      6.64 o 
   0 -13   1       17.39       14.69      7.07 o 
   1 -13   1       37.70       30.96      7.51 o 
   2 -13   1      185.47      162.04     15.35 o 
   3 -13   1      884.92      946.34     27.06 o 
   4 -13   1       57.20       74.71     12.83 o 
   5 -13   1      845.76      912.35     27.41 o 
   6 -13   1      108.88       95.42     10.93 o 
  -5 -12   1        1.22       -7.04      4.69 o 
  -4 -12   1       92.27       79.05      8.31 o 
  -3 -12   1      385.21      351.01     14.47 o 
  -2 -12   1      432.58      430.70     15.51 o 
  -1 -12   1     1773.93     1796.64     33.34 o 
   0 -12   1        3.00        3.34      4.84 o 
   1 -12   1     1061.62     1075.56     23.56 o 
   2 -12   1        6.86        3.06      4.69 o 
   3 -12   1       54.86       34.93      5.32 o 
   4 -12   1      159.70      148.95     11.34 o 
   5 -12   1      108.18      123.90     10.95 o 
   6 -12   1     1259.02     1288.86     33.18 o 
   7 -12   1       18.34       17.20      8.82 o 
  -7 -11   1        6.75       20.99      6.88 o 
  -6 -11   1      483.02      468.35     16.91 o 
  -5 -11   1      270.34      253.84     12.73 o 
  -4 -11   1      150.65      134.50      9.48 o 
  -3 -11   1       27.25       22.63      6.40 o 
  -2 -11   1        1.82        2.96      5.23 o 
  -1 -11   1     1621.32     1608.11     29.98 o 
   0 -11   1      399.34      403.27     14.13 o 
   1 -11   1     2822.15     2936.71     43.86 o 
   2 -11   1      563.00      644.88     12.41 o 
   3 -11   1      956.31      944.04     15.41 o 
   4 -11   1      417.29      404.18     13.37 o 
   5 -11   1      164.37      125.99     10.65 o 
   6 -11   1       30.16       47.75      8.57 o 
   7 -11   1        0.23       -1.48      6.44 o 
   8 -11   1      255.69      267.94     16.56 o 
   9 -11   1      210.51      236.94     16.82 o 
  -8 -10   1       92.32       86.86      9.71 o 
  -7 -10   1       19.70       24.60      7.86 o 
  -6 -10   1        4.74       -7.81     17.23 o 
  -5 -10   1      824.01      835.52     21.12 o 
  -4 -10   1      280.62      242.19     11.42 o 
  -3 -10   1     2565.13     2563.26     40.49 o 
  -2 -10   1      605.42      626.22     16.82 o 
  -1 -10   1      901.13      928.55     24.49 o 
   0 -10   1        4.24        1.21      3.94 o 
   1 -10   1       49.51       37.84      5.29 o 
   2 -10   1      762.97      752.23     12.86 o 
   3 -10   1       92.17       82.68      4.89 o 
   4 -10   1     1127.67     1155.21     16.91 o 
   5 -10   1      564.19      584.69     15.90 o 
   6 -10   1      322.43      317.39     28.27 o 
   7 -10   1     1249.37     1279.11     32.61 o 
   8 -10   1        2.92        2.38      6.08 o 
   9 -10   1       28.73       22.03      7.93 o 
  -8  -9   1      635.16      622.36     19.32 o 
  -7  -9   1     1265.37     1245.19     27.05 o 
  -6  -9   1       73.49       45.50     10.14 o 
  -5  -9   1      129.18      126.97      8.58 o 
  -4  -9   1      331.23      325.98     12.31 o 
  -3  -9   1      735.45      791.84     18.65 o 
  -2  -9   1     3009.98     2886.19     41.92 o 
  -1  -9   1      524.07      514.07     13.80 o 
   0  -9   1     3437.40     3603.94     40.92 o 
   1  -9   1       82.98       87.91      4.39 o 
   2  -9   1     1913.91     2026.43     23.25 o 
   3  -9   1      199.65      207.79      6.67 o 
   4  -9   1        6.78        6.54      2.75 o 
   5  -9   1      392.34      419.83     13.07 o 
   6  -9   1        0.14       11.38      4.58 o 
   7  -9   1     2174.18     2177.40     43.99 o 
   8  -9   1      510.25      575.88     21.77 o 
   9  -9   1      757.87      754.81     34.45 o 
  10  -9   1      204.93      220.72     15.14 o 
  -9  -8   1       16.85        6.09      6.17 o 
  -8  -8   1        3.19       -5.28      5.72 o 
  -7  -8   1      774.19      772.87     20.02 o 
  -6  -8   1      139.97      132.43      8.71 o 
  -5  -8   1      849.83      782.80     18.47 o 
  -4  -8   1     2616.06     2685.93     47.18 o 
  -3  -8   1      105.68       80.37      6.72 o 
  -2  -8   1     1628.30     1629.21     27.13 o 
  -1  -8   1      330.18      305.93      8.06 o 
   0  -8   1      200.47      216.50      5.95 o 
   1  -8   1      174.46      180.69      7.80 o 
   2  -8   1      698.08      725.61     11.39 o 
   3  -8   1     5817.88     5850.98     53.14 o 
   4  -8   1      288.05      294.17      7.30 o 
   5  -8   1     2506.78     2435.09     38.35 o 
   6  -8   1      817.56      868.79     19.37 o 
   7  -8   1      216.36      189.82     10.14 o 
   8  -8   1       31.15       44.76      6.78 o 
   9  -8   1      149.45      135.37     12.05 o 
  10  -8   1      404.15      386.81     19.26 o 
  11  -8   1       80.15       72.25     10.73 o 
 -10  -7   1        4.64       18.69     12.83 o 
  -9  -7   1     1101.11     1076.80     24.61 o 
  -8  -7   1      183.29      155.31      9.79 o 
  -7  -7   1      111.86      104.03      7.96 o 
  -6  -7   1       30.42       47.67      9.84 o 
  -5  -7   1      233.88      207.48      9.63 o 
  -4  -7   1     3188.37     3264.78     47.39 o 
  -3  -7   1     1996.81     1943.32     30.93 o 
  -2  -7   1     6326.06     5987.00     81.90 o 
  -1  -7   1     5167.91     5225.82     53.36 o 
   0  -7   1      806.13      837.75     13.17 o 
   1  -7   1     3546.20     3614.25     37.77 o 
   2  -7   1     1806.29     1843.96     20.20 o 
   3  -7   1      258.26      284.59      6.64 o 
   4  -7   1     1069.20     1108.53     14.31 o 
   5  -7   1     2250.77     2238.23     27.64 o 
   6  -7   1     4996.03     4998.67     79.20 o 
   7  -7   1      129.87      110.21      7.68 o 
   8  -7   1     2178.00     2139.79     35.57 o 
   9  -7   1       47.38       44.21      6.62 o 
  10  -7   1       26.20       27.26      8.06 o 
  11  -7   1       13.86       21.70      8.32 o 
 -10  -6   1      100.60      121.65     19.34 o 
  -9  -6   1       95.38       97.53      8.18 o 
  -8  -6   1     1579.71     1551.95     28.62 o 
  -7  -6   1        9.05        0.89      4.93 o 
  -6  -6   1     3449.55     3326.50     46.09 o 
  -5  -6   1     1524.90     1620.73     26.78 o 
  -4  -6   1       37.91       30.09      3.94 o 
  -3  -6   1      508.16      433.04     10.38 o 
  -2  -6   1        0.59       22.12      3.90 o 
  -1  -6   1     9041.10     8984.16    149.82 o 
   0  -6   1      153.49      141.53      9.42 o 
   1  -6   1     8754.58     9027.34    110.34 o 
   2  -6   1    10907.00    11195.57    105.14 o 
   3  -6   1       84.85      100.47      4.60 o 
   4  -6   1      503.81      468.15      9.34 o 
   5  -6   1       54.13       52.45      9.10 o 
   6  -6   1      505.79      491.22     13.37 o 
   7  -6   1      147.64      142.32      9.01 o 
   8  -6   1     1632.08     1658.72     29.70 o 
   9  -6   1     1347.40     1304.97     26.53 o 
  10  -6   1      144.60      128.59      9.44 o 
  11  -6   1      315.87      305.44     16.93 o 
 -11  -5   1      142.82      147.02     20.86 o 
 -10  -5   1      313.97      363.90     28.07 o 
  -9  -5   1       10.55       14.30     10.20 o 
  -8  -5   1       14.84        4.89      3.98 o 
  -7  -5   1      232.12      231.69     10.13 o 
  -6  -5   1      223.59      217.98      9.03 o 
  -5  -5   1     5932.77     5675.86     68.65 o 
  -4  -5   1       19.02        3.75      2.58 o 
  -3  -5   1    24660.95    24096.14    220.69 o 
  -2  -5   1     3611.82     3495.98     36.27 o 
  -1  -5   1     4318.74     4024.78     48.25 o 
   0  -5   1      945.98     1092.28     16.41 o 
   1  -5   1      252.44      251.63      7.58 o 
   2  -5   1     5309.38     5386.36     62.27 o 
   3  -5   1       51.52       90.09      9.71 o 
   4  -5   1     8455.22     8128.65    107.04 o 
   5  -5   1     1678.31     1654.00     20.57 o 
   6  -5   1     4058.36     3990.22     51.63 o 
   7  -5   1     1301.11     1365.43     24.48 o 
   8  -5   1       44.30       45.35      5.94 o 
   9  -5   1        0.33        5.80      4.95 o 
  10  -5   1       61.48       69.19      7.81 o 
  11  -5   1      338.62      335.93     14.26 o 
  12  -5   1      464.52      511.62     21.94 o 
 -11  -4   1        0.12       -1.58      9.90 o 
 -10  -4   1      654.23      733.77     39.90 o 
  -9  -4   1      760.74      732.13     37.21 o 
  -8  -4   1      191.03      165.93      8.64 o 
  -7  -4   1     2750.72     2663.97     38.04 o 
  -6  -4   1       17.77       19.04      3.69 o 
  -5  -4   1      961.37      994.02     17.19 o 
  -4  -4   1      535.31      587.81     11.02 o 
  -3  -4   1      976.16      943.95     12.47 o 
  -2  -4   1    17856.01    17793.15    364.66 o 
  -1  -4   1     1072.41     1030.35     19.85 o 
   0  -4   1    11533.80    11497.36    124.99 o 
   1  -4   1     4335.94     4779.09     54.64 o 
   2  -4   1     5635.62     5943.46     67.08 o 
   3  -4   1     2094.86     2111.52     27.71 o 
   4  -4   1     1753.53     1823.55     21.01 o 
   5  -4   1      272.52      252.63      5.92 o 
   6  -4   1        4.02       12.01      3.29 o 
   7  -4   1     2541.05     2570.71     37.34 o 
   8  -4   1      564.81      555.59     14.98 o 
   9  -4   1     2364.66     2404.39     38.24 o 
  10  -4   1      745.40      760.73     19.73 o 
  11  -4   1       88.72       78.39     16.99 o 
  12  -4   1        0.05        9.10      6.22 o 
 -11  -3   1      103.04      144.15     20.04 o 
 -10  -3   1      295.72      253.50     23.38 o 
  -9  -3   1       81.64       57.54     12.83 o 
  -8  -3   1        0.54       -1.27      3.32 o 
  -7  -3   1     5261.10     5279.72     64.49 o 
  -6  -3   1     3148.85     3230.90     35.37 o 
  -5  -3   1     9287.01     9030.74     86.33 o 
  -4  -3   1     7634.04     7644.47     85.70 o 
  -3  -3   1      554.94      595.38      9.96 o 
  -2  -3   1      819.56      778.01     11.58 o 
  -1  -3   1     3241.67     3297.31     39.95 o 
   0  -3   1    36708.51    33532.59    357.73 o 
   1  -3   1     2265.77     2449.10     90.29 o 
   2  -3   1       18.26       23.81      1.91 o 
   3  -3   1    16502.70    15513.43    177.10 o 
   4  -3   1        4.53        4.35      1.35 o 
   5  -3   1     7252.03     7156.08     81.67 o 
   6  -3   1     1638.83     1661.73     25.61 o 
   7  -3   1      265.65      276.40     10.16 o 
   8  -3   1      944.47      880.61     18.98 o 
   9  -3   1       20.84       20.53      4.82 o 
  10  -3   1     1770.06     1750.66     31.52 o 
  11  -3   1       69.90       70.55      7.95 o 
  12  -3   1      772.70      779.14     21.83 o 
 -12  -2   1       74.43       72.19     17.87 o 
 -11  -2   1     1296.41     1438.82     58.89 o 
 -10  -2   1        1.31        3.69      9.61 o 
  -9  -2   1     1919.49     1940.03     63.69 o 
  -8  -2   1      434.16      434.96     13.10 o 
  -7  -2   1        0.60        1.23      2.05 o 
  -6  -2   1       37.19       35.66      4.11 o 
  -5  -2   1      262.19      230.53      6.51 o 
  -4  -2   1    19297.85    19251.55    206.51 o 
  -3  -2   1     1557.54     1690.56     21.80 o 
  -2  -2   1     5133.01     5399.59     60.23 o 
  -1  -2   1    23402.54    21180.49    617.22 o 
   0  -2   1     1264.97     1275.66     15.81 o 
   1  -2   1     2550.49     2682.61     31.07 o 
   2  -2   1    13805.32    13268.42    145.23 o 
   3  -2   1     1710.72     1801.17     29.62 o 
   4  -2   1      507.91      488.42     12.53 o 
   5  -2   1     5609.50     5696.03     66.04 o 
   6  -2   1     9470.98     9396.62    105.36 o 
   7  -2   1      266.29      244.80      9.25 o 
   8  -2   1     3909.09     3803.85     50.68 o 
   9  -2   1        5.67        8.60      4.77 o 
  10  -2   1       21.05       27.54      5.91 o 
  11  -2   1       81.13       93.05      8.54 o 
  12  -2   1       30.55       39.85     14.83 o 
 -12  -1   1        6.88       22.03     13.71 o 
 -11  -1   1       36.37       51.63     14.24 o 
 -10  -1   1      934.68     1028.43     45.29 o 
  -9  -1   1     1102.35     1129.18     28.11 o 
  -8  -1   1     4650.07     4604.71     57.78 o 
  -7  -1   1       64.87       55.36      3.71 o 
  -6  -1   1     6311.36     6163.07     60.77 o 
  -5  -1   1      502.49      453.43     12.36 o 
  -4  -1   1     3017.86     3224.89     38.77 o 
  -3  -1   1       95.60       72.82      3.60 o 
  -2  -1   1    17961.36    18108.60    193.42 o 
  -1  -1   1    31537.60    26679.88   1198.36 o 
   0  -1   1     6086.34     5567.54    123.10 o 
   1  -1   1    30839.22    25706.92    875.15 o 
   2  -1   1    11943.49    11692.54    225.70 o 
   3  -1   1     5389.82     5436.17     62.72 o 
   4  -1   1      756.79      679.82     10.45 o 
   5  -1   1      622.18      633.11      9.35 o 
   6  -1   1     1655.13     1670.53     20.01 o 
   7  -1   1      593.17      543.49     12.91 o 
   8  -1   1     3304.66     3287.81     44.60 o 
   9  -1   1     2221.23     2186.09     34.18 o 
  10  -1   1      397.19      407.79     13.71 o 
  11  -1   1     1125.85     1167.59     50.68 o 
  12  -1   1        2.23       -5.10     10.31 o 
 -12   0   1      286.75      379.96     30.88 o 
 -11   0   1      307.54      315.44     26.13 o 
 -10   0   1      266.66      255.82     11.15 o 
  -9   0   1        0.46       -5.23      3.52 o 
  -8   0   1      365.19      379.88     11.66 o 
  -7   0   1      188.09      195.19      6.42 o 
  -6   0   1     2065.80     1988.00     23.40 o 
  -5   0   1     7772.48     7845.87     88.13 o 
  -4   0   1      203.83      274.47      6.40 o 
  -3   0   1    19448.39    18951.33    328.44 o 
  -2   0   1     6782.22     7004.27     76.56 o 
  -1   0   1     2082.41     2260.51     59.83 o 
   1   0   1      457.69      492.23      6.76 o 
   2   0   1    40136.43    33821.11   1006.82 o 
   3   0   1      619.97      629.41      9.55 o 
   4   0   1    12113.41    11851.79    128.69 o 
   5   0   1     1859.96     1862.15     24.72 o 
   6   0   1     1478.37     1440.13     17.96 o 
   7   0   1      283.86      323.62      7.46 o 
   8   0   1      125.03      109.54      6.68 o 
   9   0   1       25.87       45.26      9.56 o 
  10   0   1        4.88        2.87      9.38 o 
  11   0   1      449.17      439.84     31.18 o 
  12   0   1      363.85      379.84     31.94 o 
 -12   1   1      172.36      187.58     23.09 o 
 -11   1   1      120.19      102.82      8.65 o 
 -10   1   1      724.99      765.30     19.07 o 
  -9   1   1      790.74      826.52     18.75 o 
  -8   1   1     2921.96     2898.85     40.94 o 
  -7   1   1     7124.38     7338.57     72.46 o 
  -6   1   1      175.70      175.37      8.30 o 
  -5   1   1     1958.00     2115.98     23.82 o 
  -4   1   1     2713.30     2757.94     35.42 o 
  -3   1   1     6430.38     6542.81     72.49 o 
  -2   1   1    42937.67    35702.18   1506.17 o 
  -1   1   1     3436.74     3527.73     59.18 o 
   0   1   1    35107.95    27212.47    912.59 o 
   1   1   1       28.27       23.29      5.22 o 
   2   1   1     1726.67     1732.83     24.28 o 
   3   1   1      264.82      238.52      6.78 o 
   4   1   1       20.17       10.49      1.65 o 
   5   1   1     1440.82     1508.29     21.18 o 
   6   1   1        0.24        1.75      2.11 o 
   7   1   1     6708.71     6534.36     64.76 o 
   8   1   1     1058.24      999.35     25.02 o 
   9   1   1     2025.16     2226.97     70.96 o 
  10   1   1      646.76      676.29     36.62 o 
  11   1   1      145.88      138.94     20.21 o 
  12   1   1        2.92        3.22     10.72 o 
 -12   2   1      224.39      218.50     12.58 o 
 -11   2   1      106.08       97.16      8.47 o 
 -10   2   1       13.49        5.10      5.19 o 
  -9   2   1      821.13      838.70     19.31 o 
  -8   2   1       43.95       37.53      7.73 o 
  -7   2   1     7066.03     7040.42     82.99 o 
  -6   2   1      392.04      379.67      8.89 o 
  -5   2   1    15475.82    15533.59    144.20 o 
  -4   2   1     6436.75     6597.63     66.26 o 
  -3   2   1     1232.96     1425.93     80.32 o 
  -2   2   1     7126.21     7444.14     81.75 o 
  -1   2   1     2650.95     2794.72     38.45 o 
   0   2   1     5798.50     6003.58     80.59 o 
   1   2   1     1832.20     2017.95     24.44 o 
   2   2   1     3768.53     4030.00     91.00 o 
   3   2   1     5794.13     5674.32     63.83 o 
   4   2   1       81.30      100.60      5.02 o 
   5   2   1     2036.25     2000.74     26.69 o 
   6   2   1      191.00      211.88      8.90 o 
   7   2   1        1.75       -6.75      4.50 o 
   8   2   1      362.28      377.44     24.73 o 
   9   2   1      459.50      461.12     28.71 o 
  10   2   1     2281.29     2385.64     78.40 o 
  11   2   1       13.03       -8.96      9.61 o 
  12   2   1      510.63      602.99     39.20 o 
 -12   3   1       63.88       76.36     10.23 o 
 -11   3   1     1452.78     1508.89     30.33 o 
 -10   3   1       67.55       67.91      7.65 o 
  -9   3   1     2058.20     2071.63     34.18 o 
  -8   3   1       22.43       29.11      4.74 o 
  -7   3   1       36.73       33.38      6.13 o 
  -6   3   1      437.82      413.19     10.59 o 
  -5   3   1       33.59       25.92      2.35 o 
  -4   3   1    23991.66    23144.55    444.89 o 
  -3   3   1     1858.10     2028.82     53.31 o 
  -2   3   1     6151.42     5907.43     66.05 o 
  -1   3   1    35558.18    32069.15    900.70 o 
   0   3   1     1693.49     1696.54     21.18 o 
   1   3   1        1.50        6.44      1.90 o 
   2   3   1      114.33      135.77      7.56 o 
   3   3   1     2075.11     2193.85     36.12 o 
   4   3   1     4900.23     5106.48     50.38 o 
   5   3   1     2319.31     2252.49     25.39 o 
   6   3   1     9106.36     9055.22     87.20 o 
   7   3   1      268.86      288.82      9.49 o 
   8   3   1     2634.51     2695.48     49.41 o 
   9   3   1       52.49       28.66     11.19 o 
  10   3   1        0.83       -5.86      9.43 o 
  11   3   1       71.75       58.83     15.23 o 
 -12   4   1       14.50        7.97      8.64 o 
 -11   4   1       41.96       58.19     10.81 o 
 -10   4   1      449.28      478.74     16.07 o 
  -9   4   1      960.27      941.59     21.46 o 
  -8   4   1     3783.67     3808.71     51.97 o 
  -7   4   1      884.45      866.31     18.05 o 
  -6   4   1     5248.06     5064.88     62.49 o 
  -5   4   1      811.30      824.30     12.58 o 
  -4   4   1      248.18      310.52     12.20 o 
  -3   4   1      985.61     1072.00     16.59 o 
  -2   4   1     7594.06     7724.93    136.57 o 
  -1   4   1    26018.16    25927.38    339.64 o 
   0   4   1     1401.80     1561.12     20.67 o 
   1   4   1    13776.59    13912.24    150.60 o 
   2   4   1    10589.16    10789.08    117.83 o 
   3   4   1     2234.82     2225.26     29.89 o 
   4   4   1       93.64       93.01      5.16 o 
   5   4   1        2.65       -0.13      4.82 o 
   6   4   1     1992.03     1993.64     29.94 o 
   7   4   1      926.13      891.73     18.18 o 
   8   4   1     3181.82     3220.17     45.15 o 
   9   4   1     1052.25     1087.91     47.17 o 
  10   4   1      178.74      176.91     22.03 o 
  11   4   1      248.71      299.85     27.95 o 
 -11   5   1       94.04       99.06     11.52 o 
 -10   5   1      161.90      174.64     12.78 o 
  -9   5   1        6.62       -3.05      4.44 o 
  -8   5   1      152.17      148.34      8.56 o 
  -7   5   1      319.76      340.45     11.26 o 
  -6   5   1      892.87      859.16     17.31 o 
  -5   5   1     6463.40     6537.90     65.11 o 
  -4   5   1        0.77        5.06      4.09 o 
  -3   5   1     8737.69     8937.52     84.98 o 
  -2   5   1      665.04      636.88     10.02 o 
  -1   5   1     2624.11     2749.33     34.47 o 
   0   5   1       94.45      116.96      4.71 o 
   1   5   1      718.52      757.65     13.67 o 
   2   5   1     8249.21     8260.28     93.12 o 
   3   5   1     2851.38     2896.70     38.25 o 
   4   5   1     5642.16     5301.82     65.64 o 
   5   5   1     1707.58     1730.85     27.20 o 
   6   5   1     1212.00     1151.57     21.61 o 
   7   5   1      514.59      524.94     14.38 o 
   8   5   1      263.32      267.44     11.32 o 
   9   5   1      201.66      242.95     23.09 o 
  10   5   1       28.86       19.10     11.72 o 
  11   5   1      386.47      400.29     32.41 o 
 -11   6   1        0.25       13.62     10.20 o 
 -10   6   1     1068.59     1138.43     31.23 o 
  -9   6   1      199.70      211.46     13.94 o 
  -8   6   1      528.53      507.61     14.82 o 
  -7   6   1      288.25      282.75     10.61 o 
  -6   6   1      134.36      122.16      7.16 o 
  -5   6   1       30.03       38.90      3.75 o 
  -4   6   1      284.58      285.76      7.38 o 
  -3   6   1     5421.26     5379.71     47.93 o 
  -2   6   1    17693.93    17918.53    145.92 o 
  -1   6   1     3165.78     3206.67     34.59 o 
   0   6   1     7221.85     7283.71     70.97 o 
   1   6   1     1427.73     1477.07     28.59 o 
   2   6   1       91.60      106.93      4.04 o 
   3   6   1      149.44      133.08      6.88 o 
   4   6   1     1065.91     1025.41     19.44 o 
   5   6   1     2703.85     2677.77     38.70 o 
   6   6   1      336.52      330.22     11.57 o 
   7   6   1     1263.82     1313.40     25.21 o 
   8   6   1        1.87       -2.59      4.33 o 
   9   6   1     1042.80     1062.71     48.34 o 
  10   6   1      100.49      112.10     19.39 o 
 -11   7   1        0.01       -2.61      7.48 o 
 -10   7   1        3.41        8.61      7.08 o 
  -9   7   1      134.01      135.89     18.14 o 
  -8   7   1       13.75       10.89      6.34 o 
  -7   7   1     2066.16     2054.31     40.90 o 
  -6   7   1      629.87      620.83     20.34 o 
  -5   7   1     3037.56     3056.63     35.50 o 
  -4   7   1     3830.61     3932.72     37.70 o 
  -3   7   1      622.13      668.95     10.72 o 
  -2   7   1      135.63      127.35      5.12 o 
  -1   7   1      561.62      562.87      9.28 o 
   0   7   1     5272.31     5505.26     56.13 o 
   1   7   1     2144.80     1970.03     29.40 o 
   2   7   1     4169.63     4383.65     55.64 o 
   3   7   1     4575.56     4525.43     57.97 o 
   4   7   1      218.41      265.84     13.00 o 
   5   7   1     1024.81     1000.98     22.60 o 
   6   7   1      590.70      557.94     15.59 o 
   7   7   1       13.00        3.51      4.65 o 
   8   7   1       56.34       72.68      9.64 o 
   9   7   1        0.38        2.37      6.70 o 
  10   7   1      605.44      691.11     41.72 o 
 -10   8   1        4.03       -0.30      6.53 o 
  -9   8   1      867.19      892.86     49.37 o 
  -8   8   1        1.44       -8.63      5.98 o 
  -7   8   1      113.02      101.99     17.14 o 
  -6   8   1      716.82      666.97     20.62 o 
  -5   8   1      138.26      154.04      6.82 o 
  -4   8   1     5602.45     5755.31     53.01 o 
  -3   8   1       25.52       25.82      4.30 o 
  -2   8   1     7238.79     7365.43     65.08 o 
  -1   8   1     1545.57     1649.64     19.34 o 
   0   8   1       38.22       42.53      7.41 o 
   1   8   1      872.12      891.59     18.24 o 
   2   8   1       54.16       44.43      4.90 o 
   3   8   1     2371.14     2268.66     35.02 o 
   4   8   1      982.63      923.50     30.52 o 
   5   8   1     1946.90     1891.05     32.23 o 
   6   8   1     2474.27     2481.56     39.76 o 
   7   8   1      183.00      177.52     16.19 o 
   8   8   1      574.55      625.19     18.87 o 
   9   8   1       23.50       28.43      7.05 o 
 -10   9   1      240.21      242.00     16.17 o 
  -9   9   1      481.72      457.20     20.75 o 
  -8   9   1     1121.27     1134.15     42.19 o 
  -7   9   1       83.56       96.07     13.74 o 
  -6   9   1      730.08      760.87     22.80 o 
  -5   9   1      276.20      289.91     13.77 o 
  -4   9   1      450.60      448.58     10.87 o 
  -3   9   1      828.25      798.80     12.93 o 
  -2   9   1      173.25      178.35      6.27 o 
  -1   9   1     3091.59     3224.94     32.97 o 
   0   9   1      221.06      211.47     10.85 o 
   1   9   1     1690.27     1693.60     30.27 o 
   2   9   1     2883.19     2745.61     40.83 o 
   3   9   1        4.47        4.51      3.79 o 
   4   9   1       85.94       74.83      7.19 o 
   5   9   1        2.37       -2.79      4.62 o 
   6   9   1      308.37      339.53     13.83 o 
   7   9   1       65.57       59.93      7.88 o 
   8   9   1      544.51      576.59     28.71 o 
  -9  10   1       18.69        4.96      7.58 o 
  -8  10   1      299.20      296.23     17.09 o 
  -7  10   1       33.14       22.96     11.02 o 
  -6  10   1      731.27      732.36     23.07 o 
  -5  10   1      687.86      664.11     21.03 o 
  -4  10   1      208.15      230.27      8.46 o 
  -3  10   1      495.49      526.83     11.92 o 
  -2  10   1      152.73      163.22     10.48 o 
  -1  10   1      667.75      701.61     16.87 o 
   0  10   1      150.56      164.98      8.97 o 
   1  10   1      172.48      200.28     10.08 o 
   2  10   1     3237.69     3260.08     47.91 o 
   3  10   1       46.70       64.72      7.06 o 
   4  10   1     3266.78     3199.95     48.70 o 
   5  10   1      200.48      217.96     11.67 o 
   6  10   1      324.00      333.00     14.51 o 
   7  10   1        5.24       12.22      6.17 o 
  -8  11   1      238.80      225.41     15.64 o 
  -7  11   1      140.30      142.78     12.86 o 
  -6  11   1        1.16       -1.87      5.99 o 
  -5  11   1        3.53       -1.95      7.12 o 
  -4  11   1        5.45       -0.25      3.35 o 
  -3  11   1      522.56      556.94     13.14 o 
  -2  11   1      741.28      729.70     22.09 o 
  -1  11   1      470.10      438.32     20.48 o 
   0  11   1     1266.08     1275.64     25.75 o 
   1  11   1        3.95        0.85      4.58 o 
   2  11   1       31.74       26.03      5.96 o 
   3  11   1        2.63       -3.09      4.87 o 
   4  11   1      341.06      349.77     14.39 o 
   5  11   1      536.99      554.48     18.17 o 
   6  11   1       90.25       86.31      8.96 o 
  -7  12   1      539.50      582.15     23.24 o 
  -6  12   1      106.95       83.31     10.15 o 
  -5  12   1      811.02      832.27     26.25 o 
  -4  12   1      287.34      298.72     12.91 o 
  -3  12   1       49.04       41.25      8.18 o 
  -2  12   1      351.62      320.08     16.13 o 
  -1  12   1       14.04       11.58      6.29 o 
   0  12   1     1366.29     1381.94     33.79 o 
   1  12   1      571.17      576.86     38.70 o 
   2  12   1      686.79      662.70     19.39 o 
   3  12   1      462.66      475.76     16.64 o 
   4  12   1        2.67        0.89      6.48 o 
   5  12   1       38.21       32.05      7.30 o 
  -5  13   1      155.56      160.21     17.75 o 
  -3  13   1       54.93       64.45      9.30 o 
  -2  13   1      541.09      553.24     21.28 o 
  -1  13   1      150.52      154.91     12.17 o 
   0  13   1        0.94        8.80      9.67 o 
   1  13   1       18.22       30.35      7.81 o 
   2  13   1       33.87       33.39      8.70 o 
   3  13   1      251.36      257.04     18.96 o 
  -1  14   1      474.42      483.62     20.98 o 
  -2 -14   2        2.03       12.80      6.04 o 
  -1 -14   2       55.16       66.11      8.04 o 
   0 -14   2        3.52       -2.64      5.62 o 
   1 -14   2       67.25       48.08      8.28 o 
   2 -14   2      121.14      134.20     17.11 o 
  -4 -13   2        0.70        3.10      5.29 o 
  -3 -13   2      183.24      171.21     10.86 o 
  -2 -13   2      224.38      241.88     12.57 o 
  -1 -13   2       47.33       39.57      6.82 o 
   0 -13   2      793.50      759.54     20.40 o 
   1 -13   2      187.95      178.65     13.26 o 
   2 -13   2      316.96      321.34     13.28 o 
   3 -13   2      165.31      173.79     13.07 o 
   4 -13   2        4.34        0.82      9.46 o 
   5 -13   2      179.85      201.49     19.10 o 
   6 -13   2        8.61       11.77      7.52 o 
  -6 -12   2       38.71       45.46      7.66 o 
  -5 -12   2      383.56      429.90     16.57 o 
  -4 -12   2      494.26      477.22     17.04 o 
  -3 -12   2       52.89       37.50      6.49 o 
  -2 -12   2       62.68       68.13      7.70 o 
  -1 -12   2       18.73       27.70      8.04 o 
   0 -12   2      433.24      444.23     15.30 o 
   1 -12   2      991.76     1014.41     22.96 o 
   2 -12   2      350.50      362.13     13.53 o 
   3 -12   2     1090.97     1208.73     20.22 o 
   4 -12   2        1.87       -2.86      4.58 o 
   5 -12   2      145.53      168.37     12.21 o 
   6 -12   2       26.49       25.69      8.18 o 
   7 -12   2       53.59       44.61      9.67 o 
   8 -12   2      197.62      248.20     26.63 o 
  -7 -11   2        1.23       -2.14      5.78 o 
  -6 -11   2       32.62       26.19      6.78 o 
  -5 -11   2        2.53       -6.69      5.31 o 
  -4 -11   2      279.98      265.61     14.19 o 
  -3 -11   2      431.09      419.66     15.01 o 
  -2 -11   2     1935.56     1866.22     44.49 o 
  -1 -11   2     1873.25     1781.61     31.73 o 
   0 -11   2       84.88       72.36      7.40 o 
   1 -11   2       85.04       86.85      7.52 o 
   2 -11   2      186.60      197.86      7.50 o 
   3 -11   2      283.92      285.22      8.72 o 
   4 -11   2      279.36      277.26     11.58 o 
   5 -11   2      450.80      477.27     17.80 o 
   6 -11   2      714.65      738.11     33.75 o 
   7 -11   2        1.63       18.83      7.37 o 
   8 -11   2      250.22      229.36     15.15 o 
   9 -11   2       58.08       40.45      9.54 o 
  -8 -10   2     1013.89     1046.73     26.27 o 
  -7 -10   2        2.29       -7.38      4.92 o 
  -6 -10   2     1213.62     1190.06     26.38 o 
  -5 -10   2       45.68       18.99      5.84 o 
  -4 -10   2      525.50      488.00     15.70 o 
  -3 -10   2      193.10      163.45     10.22 o 
  -2 -10   2        8.30        5.87      5.40 o 
  -1 -10   2     2984.23     2911.22     42.93 o 
   0 -10   2        0.33       10.29      4.04 o 
   1 -10   2     4462.29     4482.58     43.58 o 
   2 -10   2      320.87      366.84      8.86 o 
   3 -10   2     1284.50     1342.04     18.39 o 
   4 -10   2      370.77      393.19     13.24 o 
   5 -10   2       13.15        5.01      9.88 o 
   6 -10   2      254.04      272.25     11.88 o 
   7 -10   2       84.50      100.34      8.43 o 
   8 -10   2      643.67      617.72     23.01 o 
   9 -10   2      512.61      560.18     22.67 o 
  -9  -9   2       33.55       37.45      7.66 o 
  -8  -9   2       11.84        5.60      6.18 o 
  -7  -9   2       13.39        2.66      5.65 o 
  -6  -9   2      554.52      522.68     16.72 o 
  -5  -9   2     1632.51     1637.86     34.50 o 
  -4  -9   2       35.63       40.12      5.80 o 
  -3  -9   2     2787.33     2725.74     40.88 o 
  -2  -9   2        9.51        2.62      4.43 o 
  -1  -9   2      763.54      795.79     17.60 o 
   0  -9   2      740.44      741.64     12.48 o 
   1  -9   2     1187.58     1202.24     16.14 o 
   2  -9   2     1439.28     1460.84     18.54 o 
   3  -9   2        4.89        2.94      2.41 o 
   4  -9   2     2072.06     2096.71     24.08 o 
   5  -9   2     1898.88     1880.61     31.00 o 
   6  -9   2      335.12      320.73     16.63 o 
   7  -9   2      484.33      507.90     16.00 o 
   8  -9   2        8.51       11.48      5.43 o 
   9  -9   2       44.29       46.45     13.89 o 
  10  -9   2       83.47       77.65     11.04 o 
  -9  -8   2      534.07      558.94     18.52 o 
  -8  -8   2      606.86      596.11     18.27 o 
  -7  -8   2      620.81      660.30     18.44 o 
  -6  -8   2       50.63       47.95      6.24 o 
  -5  -8   2      213.63      204.29      9.66 o 
  -4  -8   2      305.49      308.35     11.23 o 
  -3  -8   2     3377.19     3280.65     45.43 o 
  -2  -8   2     4220.79     4011.35     61.76 o 
  -1  -8   2     1469.14     1484.39     21.02 o 
   0  -8   2     7484.70     7352.41     64.23 o 
   1  -8   2      486.10      513.89      9.22 o 
   2  -8   2     1011.57     1052.64     14.30 o 
   3  -8   2      142.31      142.79     10.73 o 
   4  -8   2      137.19      144.83      5.47 o 
   5  -8   2     2793.71     2813.26     40.57 o 
   6  -8   2        6.85       10.75      4.29 o 
   7  -8   2     3336.38     3249.34     47.50 o 
   8  -8   2      576.31      604.43     17.50 o 
   9  -8   2      664.96      642.36     18.84 o 
  10  -8   2       78.47       79.19     10.44 o 
  11  -8   2       20.16       21.64     18.17 o 
 -10  -7   2       16.51       18.99     12.19 o 
  -9  -7   2      472.08      512.71     17.62 o 
  -8  -7   2       38.51       29.77      6.13 o 
  -7  -7   2     1898.58     1892.64     32.56 o 
  -6  -7   2      402.82      400.34     12.87 o 
  -5  -7   2      900.98      902.80     19.24 o 
  -4  -7   2     1054.18      913.03     18.67 o 
  -3  -7   2       20.51       14.99      3.62 o 
  -2  -7   2       45.31       41.97      3.27 o 
  -1  -7   2       60.93       56.74      8.94 o 
   0  -7   2     1478.98     1482.67     19.49 o 
   1  -7   2     1068.56     1078.19     13.60 o 
   2  -7   2     1710.31     1707.16     19.06 o 
   3  -7   2     7583.91     7713.05     66.79 o 
   4  -7   2       43.16       48.10      5.02 o 
   5  -7   2     1456.54     1469.02     25.13 o 
   6  -7   2        9.57       14.39      4.33 o 
   7  -7   2       80.18       69.65      6.86 o 
   8  -7   2      586.33      566.49     16.48 o 
   9  -7   2      143.92      148.55     12.53 o 
  10  -7   2      473.43      501.38     20.21 o 
  11  -7   2       14.80        4.85      7.63 o 
 -10  -6   2        5.72       -0.18      9.61 o 
  -9  -6   2      595.62      665.04     18.32 o 
  -8  -6   2      171.29      133.86     18.53 o 
  -7  -6   2      117.93      104.22      8.52 o 
  -6  -6   2      904.87      814.99     23.24 o 
  -5  -6   2      126.81      126.71      7.85 o 
  -4  -6   2     4637.72     4671.05     58.57 o 
  -3  -6   2      624.00      538.11      9.47 o 
  -2  -6   2    12676.33    12200.91    115.07 o 
  -1  -6   2     2359.13     2237.81     30.76 o 
   0  -6   2     1517.98     1574.77     19.44 o 
   1  -6   2       45.73       28.29      3.14 o 
   2  -6   2      926.11      963.01     13.83 o 
   3  -6   2     2139.42     2155.96     25.31 o 
   4  -6   2     4429.39     4554.08     47.27 o 
   5  -6   2     4665.77     4463.56     56.19 o 
   6  -6   2     5807.09     5754.38     70.90 o 
   7  -6   2      451.13      421.69     15.53 o 
   8  -6   2     1431.15     1427.45     26.96 o 
   9  -6   2        2.61       -3.41      4.40 o 
  10  -6   2        6.20       -5.60      4.77 o 
  11  -6   2      153.44      136.26     13.94 o 
 -11  -5   2       62.65       74.19     16.76 o 
 -10  -5   2       56.81       38.56     14.01 o 
  -9  -5   2      657.17      701.19     17.90 o 
  -8  -5   2     1262.55     1273.92     24.31 o 
  -7  -5   2       21.30       12.09      3.93 o 
  -6  -5   2     3462.10     3451.97     46.35 o 
  -5  -5   2      889.06      907.83     17.95 o 
  -4  -5   2      132.60      166.69      5.10 o 
  -2  -5   2       21.08       21.79      4.92 o 
  -1  -5   2    11558.80    11753.90    126.06 o 
   0  -5   2       99.13      127.42      4.79 o 
   1  -5   2    12974.78    12889.71    140.65 o 
   2  -5   2     1980.05     1944.19     22.17 o 
   3  -5   2     1063.78     1105.64     14.79 o 
   4  -5   2      840.58      868.83     45.57 o 
   5  -5   2      774.87      815.08     12.20 o 
   6  -5   2     2587.46     2654.70     37.74 o 
   7  -5   2      419.28      422.59     12.51 o 
   8  -5   2     2319.94     2278.68     37.77 o 
   9  -5   2     1136.27     1046.68     22.78 o 
  10  -5   2       77.20       75.07      7.92 o 
  11  -5   2      504.52      553.98     18.09 o 
  12  -5   2       10.81        2.32      6.14 o 
 -11  -4   2      180.73      165.78     21.86 o 
 -10  -4   2      297.56      312.57     25.90 o 
  -9  -4   2       23.15       17.99     10.26 o 
  -8  -4   2      168.23      153.31      8.42 o 
  -7  -4   2      563.71      571.55     14.27 o 
  -6  -4   2     1708.11     1676.16     21.69 o 
  -5  -4   2    14087.78    13832.30    198.82 o 
  -4  -4   2     1145.80     1217.40     16.01 o 
  -3  -4   2    22856.38    22572.65    205.74 o 
  -2  -4   2     1212.07     1223.49     23.38 o 
  -1  -4   2     1097.42     1096.86     19.58 o 
   0  -4   2      495.34      614.24     10.41 o 
   1  -4   2      737.16      808.09     31.59 o 
   2  -4   2    10574.58    10660.19    116.66 o 
   3  -4   2     1707.84     1770.99     24.43 o 
   4  -4   2    13939.98    13932.20    129.32 o 
   5  -4   2     5017.15     5079.51     61.03 o 
   6  -4   2     1844.09     1846.33     28.37 o 
   7  -4   2     1541.14     1499.95     25.52 o 
   8  -4   2        5.35        0.38      6.03 o 
   9  -4   2       52.20       52.14      6.15 o 
  10  -4   2      202.33      212.68     11.37 o 
  11  -4   2      761.47      790.49     21.23 o 
  12  -4   2      423.35      435.23     24.10 o 
 -11  -3   2        1.50       -5.04     11.25 o 
 -10  -3   2     1603.70     1759.39     63.63 o 
  -9  -3   2     1439.12     1398.69     52.09 o 
  -8  -3   2      631.03      639.80     15.05 o 
  -7  -3   2     1713.47     1692.51     43.50 o 
  -6  -3   2      117.84      117.47      9.02 o 
  -5  -3   2     2526.33     2543.72     28.59 o 
  -4  -3   2      556.91      630.46     14.53 o 
  -3  -3   2    14384.59    14189.67    153.62 o 
  -2  -3   2     3531.97     3370.85     46.62 o 
  -1  -3   2     6726.02     6779.47    105.97 o 
   0  -3   2     2671.29     2917.24     34.43 o 
   1  -3   2      413.40      499.63     38.52 o 
   2  -3   2     1037.62     1126.88     20.41 o 
   3  -3   2     1509.34     1650.27     21.40 o 
   4  -3   2     1919.08     2039.05     27.61 o 
   5  -3   2     5461.35     5488.82    101.14 o 
   6  -3   2       19.33       22.82      3.69 o 
   7  -3   2     8685.91     8514.39     98.52 o 
   8  -3   2     1890.55     1832.69     53.85 o 
   9  -3   2     1273.95     1253.29     24.46 o 
  10  -3   2       93.83       80.77      7.60 o 
  11  -3   2        9.46       10.19      5.68 o 
  12  -3   2       70.43       79.66     11.25 o 
 -12  -2   2      320.29      352.24     29.65 o 
 -11  -2   2       23.21       18.58     12.19 o 
 -10  -2   2       41.62       39.85     12.36 o 
  -9  -2   2     1900.28     2071.99     66.33 o 
  -8  -2   2       10.45       26.86      5.93 o 
  -7  -2   2     8167.21     8236.67     71.30 o 
  -6  -2   2     3774.56     3956.80     36.68 o 
  -5  -2   2     5296.87     5187.22     61.12 o 
  -4  -2   2     4709.25     4892.66     56.89 o 
  -3  -2   2      843.30      970.54     14.40 o 
  -2  -2   2        5.45       -3.09      2.06 o 
  -1  -2   2     1170.58     1219.11     18.67 o 
   0  -2   2     5818.63     6090.30     66.99 o 
   1  -2   2    19012.18    18195.21    294.91 o 
   2  -2   2     3359.82     3351.81    125.71 o 
   3  -2   2    11843.10    11627.80    159.11 o 
   4  -2   2        1.46        3.93      3.28 o 
   5  -2   2     7300.11     7248.72     82.28 o 
   6  -2   2       41.33       56.61     12.60 o 
   7  -2   2      961.83      994.72     19.02 o 
   8  -2   2     2907.88     2806.88     48.91 o 
   9  -2   2       72.97       81.31      6.65 o 
  10  -2   2     2156.81     2207.47     40.09 o 
  11  -2   2       29.56       26.69      6.25 o 
  12  -2   2      489.03      540.46     36.16 o 
 -12  -1   2      174.51      173.81     22.73 o 
 -11  -1   2     1123.22     1225.54     52.50 o 
 -10  -1   2       94.48       76.94     14.47 o 
  -9  -1   2      384.48      449.75     13.32 o 
  -8  -1   2        1.73       -3.42      6.54 o 
  -7  -1   2      836.65      871.44     12.26 o 
  -6  -1   2     1294.60     1304.79     17.42 o 
  -5  -1   2      930.04      861.15     14.59 o 
  -4  -1   2     9965.49    10123.99    111.20 o 
  -3  -1   2      109.76      102.90      3.74 o 
  -2  -1   2    18725.95    18210.62    194.62 o 
  -1  -1   2     8846.64     8535.84     92.72 o 
   0  -1   2     6705.96     6593.02     72.13 o 
   1  -1   2      166.84      181.49      4.28 o 
   2  -1   2     4834.42     5101.42     71.78 o 
   3  -1   2    14912.09    14226.47    235.73 o 
   4  -1   2     1917.14     2052.92     25.90 o 
   5  -1   2    13002.95    12469.62    115.81 o 
   6  -1   2     5700.88     5618.76     55.58 o 
   7  -1   2      448.40      437.18     11.51 o 
   8  -1   2      455.19      440.62     21.30 o 
   9  -1   2        7.22        4.99      3.94 o 
  10  -1   2      222.66      223.29     10.54 o 
  11  -1   2      198.87      169.29     21.56 o 
  12  -1   2       76.38       68.03     16.52 o 
 -12   0   2        8.49        6.21     11.19 o 
 -11   0   2      244.07      277.94     25.14 o 
 -10   0   2      633.84      655.98     17.31 o 
  -9   0   2     1122.77     1143.44     22.39 o 
  -8   0   2     4497.98     4618.52     58.83 o 
  -7   0   2       36.22       39.74      6.66 o 
  -6   0   2     3906.35     3786.30     46.48 o 
  -5   0   2     1023.72     1110.00     14.78 o 
  -4   0   2     1730.89     1755.52     23.35 o 
  -3   0   2     1174.29     1280.66     17.37 o 
  -2   0   2     1702.32     1751.07     23.84 o 
  -1   0   2    18187.79    17571.20    190.43 o 
   0   0   2       17.63       30.65      6.45 o 
   1   0   2     7705.82     8135.91     88.42 o 
   2   0   2     5963.62     6140.92     67.69 o 
   3   0   2     5272.97     5174.98     58.10 o 
   4   0   2       27.24       44.54      3.47 o 
   5   0   2      438.32      474.98      9.29 o 
   6   0   2     2166.20     2114.09     25.40 o 
   7   0   2      555.63      537.17     12.40 o 
   8   0   2     3560.55     3464.45     76.15 o 
   9   0   2     1731.87     1663.27     35.88 o 
  10   0   2      134.33      163.38     19.51 o 
  11   0   2      853.30      995.15     47.87 o 
  12   0   2        0.71       -1.29     10.90 o 
 -12   1   2       79.83       99.86     18.22 o 
 -11   1   2      299.86      290.06     13.09 o 
 -10   1   2       53.57       46.15      6.39 o 
  -9   1   2        0.36       -4.82      3.76 o 
  -8   1   2      941.85      975.46     19.70 o 
  -7   1   2      782.10      795.29     16.17 o 
  -6   1   2     6328.44     6324.62     62.68 o 
  -5   1   2    23055.78    23253.40    210.92 o 
  -4   1   2     1657.48     1661.12     28.12 o 
  -3   1   2    12554.91    12226.24    132.21 o 
  -2   1   2      500.97      512.70     10.08 o 
  -1   1   2     3481.34     3666.03     49.45 o 
   0   1   2      342.02      422.94      6.97 o 
   1   1   2     4888.02     4808.23    171.78 o 
   2   1   2    14198.27    13588.33    462.30 o 
   3   1   2     4082.93     4036.00     80.02 o 
   4   1   2    14545.55    14076.54    193.01 o 
   5   1   2     1712.23     1683.75     23.19 o 
   6   1   2     1877.74     1980.43     27.38 o 
   7   1   2      714.78      729.63     11.93 o 
   8   1   2      220.92      210.10     10.98 o 
   9   1   2     1142.35     1272.42     50.10 o 
  10   1   2      115.21      121.01     18.16 o 
  11   1   2     1039.42     1063.88     50.16 o 
  12   1   2      348.40      370.64     31.12 o 
 -12   2   2      378.32      406.49     18.97 o 
 -11   2   2       54.36       38.36      7.02 o 
 -10   2   2     1971.21     1977.24     34.20 o 
  -9   2   2     1339.29     1395.13     26.32 o 
  -8   2   2     1574.28     1568.39     26.82 o 
  -7   2   2     1701.04     1703.15     27.22 o 
  -6   2   2      100.52       93.43      6.23 o 
  -5   2   2     4409.19     4713.07     47.67 o 
  -4   2   2      956.61     1015.50     13.36 o 
  -3   2   2    11257.33    11244.63    122.25 o 
  -2   2   2     8476.71     7851.75    348.95 o 
  -1   2   2    27590.89    25883.82    323.10 o 
   0   2   2     7771.89     7943.78     92.20 o 
   1   2   2     1627.49     1663.98     39.14 o 
   2   2   2     1397.49     1470.87     18.87 o 
   3   2   2       40.97       47.35      9.29 o 
   4   2   2     2407.72     2530.38     31.59 o 
   5   2   2     4381.58     4381.53     52.14 o 
   6   2   2        6.93       30.05      6.36 o 
   7   2   2     7339.50     7611.47     87.63 o 
   8   2   2      627.17      571.69     31.00 o 
   9   2   2      674.51      703.77     36.86 o 
  10   2   2       59.55       64.99     15.41 o 
  11   2   2        0.59       13.59     11.49 o 
 -12   3   2      159.49      153.70     13.31 o 
 -11   3   2        6.87        3.20      6.84 o 
 -10   3   2       50.61       43.70      6.56 o 
  -9   3   2     2377.91     2341.00     37.45 o 
  -8   3   2        1.35        1.62      3.89 o 
  -7   3   2     6594.50     6679.99     80.02 o 
  -6   3   2      786.41      877.96     13.75 o 
  -5   3   2     4777.02     4737.41     48.27 o 
  -4   3   2      747.08      809.29     11.72 o 
  -3   3   2      955.88     1010.83     15.05 o 
  -2   3   2    14085.79    14475.23    185.11 o 
  -1   3   2        1.54        1.35      1.32 o 
   0   3   2     2103.38     2079.03     29.02 o 
   1   3   2     3172.64     3120.51     46.89 o 
   2   3   2     3919.91     3912.07     45.74 o 
   3   3   2     7609.44     7624.72    107.78 o 
   4   3   2      152.26      166.22      4.16 o 
   5   3   2      696.27      682.54     10.60 o 
   6   3   2      174.60      185.59      7.57 o 
   7   3   2     1055.81     1063.46     19.77 o 
   8   3   2     2056.20     2084.99     66.74 o 
   9   3   2      647.08      626.48     34.75 o 
  10   3   2     1663.99     1718.14     64.69 o 
  11   3   2        0.08        4.81     11.13 o 
 -12   4   2      281.34      278.93     17.55 o 
 -11   4   2      705.72      741.65     25.37 o 
 -10   4   2       11.16        1.43      6.97 o 
  -9   4   2      828.76      880.84     20.70 o 
  -8   4   2       24.59       18.12      4.97 o 
  -7   4   2      153.82      170.12      8.37 o 
  -6   4   2     3620.78     3759.68     40.91 o 
  -5   4   2       32.06       57.89      3.45 o 
  -4   4   2     9962.04     9777.77     92.72 o 
  -3   4   2     1445.75     1405.50     33.45 o 
  -2   4   2     6996.33     7190.02     96.08 o 
  -1   4   2     4640.00     4662.61     53.76 o 
   0   4   2     1412.93     1469.18     19.92 o 
   1   4   2     1219.85     1382.30     20.03 o 
   2   4   2       23.97       47.25      2.08 o 
   3   4   2     3470.59     3264.16     41.22 o 
   4   4   2     5440.56     5411.58     64.35 o 
   5   4   2     3949.17     4082.57     51.47 o 
   6   4   2     6068.50     6068.81     73.11 o 
   7   4   2      250.13      273.62     10.22 o 
   8   4   2      787.87      855.60     24.40 o 
   9   4   2      248.45      246.12     22.97 o 
  10   4   2      119.62      145.50     19.63 o 
  11   4   2       98.86       80.57     18.16 o 
 -11   5   2      547.88      497.27     20.98 o 
 -10   5   2      167.51      174.80     13.83 o 
  -9   5   2     1813.43     1859.79     39.98 o 
  -8   5   2     1886.54     1889.28     38.62 o 
  -7   5   2      648.42      652.05     28.94 o 
  -6   5   2      975.50      964.96     15.26 o 
  -5   5   2      112.63      111.47      4.84 o 
  -4   5   2       32.73       25.56      5.72 o 
  -3   5   2      723.85      755.33     10.26 o 
  -2   5   2     5839.95     6050.45     52.41 o 
  -1   5   2    15980.46    15889.72    146.80 o 
   0   5   2      118.38      125.78      4.25 o 
   1   5   2     6952.19     7007.56     79.86 o 
   2   5   2      336.27      331.54      6.27 o 
   3   5   2     2254.13     2231.55     31.44 o 
   4   5   2       53.43       40.63      4.28 o 
   5   5   2      177.29      170.71      9.57 o 
   6   5   2     4511.49     4394.02     56.89 o 
   7   5   2      114.16      121.17     12.48 o 
   8   5   2     2749.28     2796.92     41.83 o 
   9   5   2      605.62      605.92     36.39 o 
  10   5   2      458.16      465.46     33.58 o 
 -11   6   2      152.55      148.93     13.30 o 
 -10   6   2        2.50        7.44      6.97 o 
  -9   6   2      157.20      137.01     11.66 o 
  -8   6   2      575.82      517.52     19.06 o 
  -7   6   2       80.22       81.16      7.97 o 
  -6   6   2     1820.73     1821.80     28.93 o 
  -5   6   2     5287.73     5316.72     50.28 o 
  -4   6   2        7.87        6.93      2.13 o 
  -3   6   2     2968.51     2954.17     29.06 o 
  -2   6   2      907.29      854.17     11.58 o 
  -1   6   2      771.91      801.35     12.54 o 
   0   6   2     2419.66     2571.81     29.08 o 
   1   6   2      307.79      311.43      9.78 o 
   2   6   2     4510.79     4482.95     46.30 o 
   3   6   2      120.64      122.47      6.58 o 
   4   6   2     4667.30     4729.28     59.74 o 
   5   6   2     1045.32      993.67     20.12 o 
   6   6   2        5.07        7.29      4.02 o 
   7   6   2      239.02      266.71     11.23 o 
   8   6   2      206.14      160.57     15.03 o 
   9   6   2      253.95      233.93     24.02 o 
  10   6   2        1.92      -11.95      7.97 o 
 -11   7   2        3.36        0.82      7.08 o 
 -10   7   2     1134.77     1109.95     31.93 o 
  -9   7   2      325.54      270.55     15.50 o 
  -8   7   2      377.81      387.99     17.47 o 
  -7   7   2      228.45      218.98     24.47 o 
  -6   7   2       58.02       39.43      6.57 o 
  -5   7   2     1766.46     1742.70     22.89 o 
  -4   7   2      616.85      566.11      9.95 o 
  -3   7   2    11949.90    12179.85    102.56 o 
  -2   7   2    11185.08    11234.20     94.68 o 
  -1   7   2     5803.71     5915.57     52.77 o 
   0   7   2     1525.95     1480.14     19.86 o 
   1   7   2      574.73      585.01     13.71 o 
   2   7   2      250.88      235.22      8.79 o 
   3   7   2      958.64      949.91     19.08 o 
   4   7   2     2162.89     2105.53     33.10 o 
   5   7   2     2421.75     2417.95     50.13 o 
   6   7   2      436.98      494.16     15.13 o 
   7   7   2     2720.90     2691.25     42.23 o 
   8   7   2       95.47       91.29      8.73 o 
   9   7   2      316.58      357.28     28.89 o 
 -10   8   2       37.81       36.90      8.93 o 
  -9   8   2      401.39      394.23     18.95 o 
  -8   8   2      141.73      121.25     11.11 o 
  -7   8   2     2643.32     2607.39     53.38 o 
  -6   8   2      469.48      465.30     17.56 o 
  -5   8   2     1149.94     1157.06     18.23 o 
  -4   8   2      129.56      140.67      7.75 o 
  -3   8   2       85.40       86.08      4.53 o 
  -2   8   2      857.62      859.55     12.91 o 
  -1   8   2      115.24      158.51      6.32 o 
   0   8   2     2246.83     2237.82     27.75 o 
   1   8   2      446.34      435.36     13.02 o 
   2   8   2      316.78      326.47     10.98 o 
   3   8   2      713.49      671.39     16.44 o 
   4   8   2       79.92       69.73      7.37 o 
   5   8   2      128.86      138.92      8.87 o 
   6   8   2       54.51       52.61      6.62 o 
   7   8   2      451.84      452.44     15.77 o 
   8   8   2      698.07      683.14     19.85 o 
   9   8   2       56.40       60.57     10.50 o 
 -10   9   2       43.69       33.78      9.69 o 
  -9   9   2       84.96      101.83     15.94 o 
  -8   9   2       20.89       13.46      7.38 o 
  -7   9   2      278.65      283.89     15.52 o 
  -6   9   2     1333.56     1297.34     31.24 o 
  -5   9   2      623.85      633.25     15.93 o 
  -4   9   2     2581.19     2577.20     31.85 o 
  -3   9   2      156.26      151.33      6.85 o 
  -2   9   2     2079.68     2075.26     26.41 o 
  -1   9   2      692.98      680.36     23.17 o 
   0   9   2      379.81      368.71     15.62 o 
   1   9   2      230.05      215.93      9.45 o 
   2   9   2      482.40      484.20     21.94 o 
   3   9   2     1158.06     1208.34     24.23 o 
   4   9   2     1206.46     1204.21     24.66 o 
   5   9   2     1731.38     1719.63     31.87 o 
   6   9   2      974.96     1009.14     23.69 o 
   7   9   2      258.19      250.19     18.21 o 
   8   9   2       28.34       31.12      6.89 o 
  -9  10   2      589.81      579.39     23.40 o 
  -8  10   2      356.63      354.66     17.90 o 
  -7  10   2       36.52       26.71      8.18 o 
  -6  10   2       51.77       49.94     10.08 o 
  -5  10   2      125.35      137.75     10.54 o 
  -4  10   2      808.60      758.97     15.30 o 
  -3  10   2      333.86      297.32      9.45 o 
  -2  10   2      854.89      853.49     18.41 o 
  -1  10   2     1108.42     1106.55     27.19 o 
   0  10   2       13.33       19.87      7.39 o 
   1  10   2     2073.74     1973.55     35.23 o 
   2  10   2      172.63      177.08     10.26 o 
   3  10   2       80.72       73.04      7.32 o 
   4  10   2       30.27       44.01      6.88 o 
   5  10   2       43.91       51.82      7.52 o 
   6  10   2      901.82      914.86     23.45 o 
   7  10   2        0.24       -0.28      5.42 o 
  -8  11   2      289.08      312.28     18.00 o 
  -7  11   2       45.69       39.75     11.98 o 
  -6  11   2      579.99      649.19     22.64 o 
  -5  11   2      838.82      900.64     25.86 o 
  -4  11   2      453.83      487.68     12.89 o 
  -3  11   2     1268.48     1307.27     25.73 o 
  -2  11   2       98.30       79.42      8.68 o 
  -1  11   2        1.76       14.47      6.13 o 
   0  11   2      324.84      357.97     26.60 o 
   1  11   2      707.20      706.22     23.09 o 
   2  11   2     1619.08     1652.00     31.52 o 
   3  11   2       57.58       41.46      6.70 o 
   4  11   2      937.85      951.40     23.65 o 
   5  11   2       24.82       17.19      6.46 o 
   6  11   2       70.03       68.08      9.94 o 
  -7  12   2       19.81       25.94      8.69 o 
  -6  12   2       28.99       26.76      8.07 o 
  -5  12   2      345.71      326.14     16.63 o 
  -4  12   2      177.31      186.09     10.67 o 
  -3  12   2     1548.89     1534.57     35.77 o 
  -2  12   2      966.20      986.21     27.88 o 
  -1  12   2      334.31      323.50     22.56 o 
   0  12   2      187.35      186.89     13.28 o 
   1  12   2        0.87        5.55      8.23 o 
   2  12   2      143.47      158.35     18.78 o 
   3  12   2       23.28       15.89      7.44 o 
   4  12   2      356.45      377.52     15.65 o 
  -3  13   2       21.63       13.58      7.14 o 
  -2  13   2      369.16      390.99     18.35 o 
  -1  13   2        0.48       -1.75      5.94 o 
   0  13   2      875.94      886.99     34.72 o 
   1  13   2      289.28      312.36     17.87 o 
   2  13   2      270.74      273.14     36.18 o 
  -2 -14   3      166.62      140.70     10.66 o 
  -1 -14   3      386.62      374.38     15.49 o 
   0 -14   3       18.78       23.62      6.03 o 
   1 -14   3      227.53      232.19     12.07 o 
   2 -14   3      165.49      165.03     10.16 o 
  -4 -13   3      139.10      162.97     13.30 o 
  -3 -13   3      412.32      416.67     16.05 o 
  -2 -13   3        1.71       -1.47      4.75 o 
  -1 -13   3        0.09        1.61     12.89 o 
   0 -13   3        0.88       -2.27      4.60 o 
   1 -13   3      108.86      105.48      8.60 o 
   2 -13   3      288.58      298.37     12.97 o 
   3 -13   3        8.94        9.70      6.83 o 
   4 -13   3      719.17      795.79     20.87 o 
   5 -13   3      167.16      176.90     20.27 o 
   6 -13   3      225.82      220.02     15.27 o 
  -6 -12   3       33.50       33.96      9.45 o 
  -5 -12   3        0.67       -0.98      5.43 o 
  -4 -12   3        5.24       -0.56      4.57 o 
  -3 -12   3      355.69      328.74     16.30 o 
  -2 -12   3      593.16      586.06     17.97 o 
  -1 -12   3      225.66      239.88     16.14 o 
   0 -12   3     2142.28     2206.78     37.40 o 
   1 -12   3      236.72      255.48     12.04 o 
   2 -12   3      171.91      160.59     10.18 o 
   3 -12   3       45.79       30.24      4.48 o 
   4 -12   3       99.60       93.76      8.46 o 
   5 -12   3      291.57      311.91     20.90 o 
   6 -12   3       79.48       57.12      9.22 o 
   7 -12   3      352.61      361.82     24.93 o 
   8 -12   3       12.97       -2.49      7.09 o 
  -7 -11   3      930.51     1019.60     44.52 o 
  -6 -11   3      283.35      264.12     13.09 o 
  -5 -11   3      644.55      641.46     19.05 o 
  -4 -11   3      524.89      499.37     16.35 o 
  -3 -11   3       62.51       50.06      6.75 o 
  -2 -11   3       43.09       11.86     11.54 o 
  -1 -11   3      232.59      204.71     13.39 o 
   0 -11   3     2042.28     1936.30     33.01 o 
   1 -11   3     1318.44     1384.17     24.53 o 
   2 -11   3     1272.62     1279.68     18.51 o 
   3 -11   3     1740.39     1858.45     23.68 o 
   4 -11   3      169.34      172.80      9.97 o 
   5 -11   3      136.04      142.92      9.31 o 
   6 -11   3        3.76       -0.81      4.71 o 
   7 -11   3      120.32       90.74      8.61 o 
   8 -11   3      199.81      207.69     14.89 o 
   9 -11   3       36.87       20.41      8.99 o 
  -8 -10   3       52.77       42.12      8.04 o 
  -7 -10   3       17.13        3.17      6.28 o 
  -6 -10   3      179.85      181.17     11.15 o 
  -5 -10   3       13.92       19.00     10.53 o 
  -4 -10   3     2163.10     1982.09     34.40 o 
  -3 -10   3      408.06      428.37     14.10 o 
  -2 -10   3     1053.26     1051.19     22.06 o 
  -1 -10   3      559.04      514.64     16.41 o 
   0 -10   3        6.83        1.91      3.02 o 
   1 -10   3        6.77        1.44      2.91 o 
   2 -10   3      329.29      314.65      8.41 o 
   3 -10   3     1540.68     1607.84     20.74 o 
   4 -10   3      550.95      544.74     14.86 o 
   5 -10   3     1111.24     1149.72     23.59 o 
   6 -10   3      754.50      711.33     18.57 o 
   7 -10   3       56.90       51.23      6.84 o 
   8 -10   3      280.42      253.39     12.69 o 
   9 -10   3        0.05       -0.80      6.49 o 
  -9  -9   3      144.21      135.17     10.75 o 
  -8  -9   3     1049.19     1066.14     25.58 o 
  -7  -9   3      117.76      117.23      9.23 o 
  -6  -9   3     1125.65     1152.42     24.98 o 
  -5  -9   3        0.58       -5.07      5.57 o 
  -4  -9   3        1.24        2.26      4.16 o 
  -3  -9   3     1336.43     1181.21     23.19 o 
  -2  -9   3      220.21      192.39      8.96 o 
  -1  -9   3     3684.67     3603.62     41.02 o 
   0  -9   3        5.64        7.83      2.41 o 
   1  -9   3     4872.14     4857.62     45.88 o 
   2  -9   3     1177.19     1199.96     16.27 o 
   3  -9   3      208.00      187.42      6.29 o 
   4  -9   3       25.34       29.97      3.98 o 
   5  -9   3       17.04        6.57      4.19 o 
   6  -9   3      613.62      613.65     16.79 o 
   7  -9   3      413.17      414.42     14.43 o 
   8  -9   3      709.88      707.69     19.44 o 
   9  -9   3      518.87      579.79     18.53 o 
  10  -9   3       37.08        9.65      7.48 o 
  -9  -8   3        3.54       -2.50      5.80 o 
  -8  -8   3      133.80      123.55      9.26 o 
  -7  -8   3      233.08      221.44     11.39 o 
  -6  -8   3     1876.28     1931.60     34.93 o 
  -5  -8   3     1054.94     1034.09     21.80 o 
  -4  -8   3      971.86      903.24     19.51 o 
  -3  -8   3     1423.24     1427.55     25.34 o 
  -2  -8   3       19.83        8.94      2.76 o 
  -1  -8   3      452.84      452.50      9.83 o 
   0  -8   3       44.50       51.75      5.66 o 
   1  -8   3     1856.10     1880.13     21.15 o 
   2  -8   3     3231.43     3350.31     33.18 o 
   3  -8   3      311.48      345.03      7.58 o 
   4  -8   3     3473.12     3547.69     40.08 o 
   5  -8   3      823.86      814.04     18.06 o 
   6  -8   3      389.85      383.52     12.67 o 
   7  -8   3        1.04        6.59      6.21 o 
   8  -8   3        0.00       -0.54      9.84 o 
   9  -8   3      198.55      203.26     11.27 o 
  10  -8   3       58.33       47.85      7.63 o 
  11  -8   3      482.08      526.36     38.82 o 
 -10  -7   3      725.00      878.73     45.94 o 
  -9  -7   3      246.32      268.59     14.63 o 
  -8  -7   3      793.15      780.90     19.70 o 
  -7  -7   3      378.13      346.31     12.74 o 
  -6  -7   3      311.80      312.76     11.91 o 
  -5  -7   3     1279.92     1301.95     24.16 o 
  -4  -7   3       94.04       66.53      5.51 o 
  -3  -7   3     6173.74     5984.18     61.10 o 
  -2  -7   3     3449.08     3434.44     37.84 o 
  -1  -7   3     1215.06     1417.22     59.72 o 
   0  -7   3     5858.29     5708.90     50.76 o 
   1  -7   3      155.67      154.31      4.83 o 
   2  -7   3      664.38      655.36     22.20 o 
   3  -7   3      429.79      414.78      8.57 o 
   4  -7   3       46.83       37.25      4.60 o 
   5  -7   3     4030.56     4007.19     52.55 o 
   6  -7   3      202.88      187.37      9.04 o 
   7  -7   3     3775.09     3717.22     56.88 o 
   8  -7   3        1.78        5.30      4.87 o 
   9  -7   3      652.08      635.37     23.42 o 
  10  -7   3        0.76       -6.78      7.86 o 
  11  -7   3       21.24       11.42      6.44 o 
 -10  -6   3      151.40      131.32     19.75 o 
  -9  -6   3      743.03      815.31     20.53 o 
  -8  -6   3      143.09      133.99     13.38 o 
  -7  -6   3     1846.16     1864.79     31.32 o 
  -6  -6   3      331.05      297.97     10.70 o 
  -5  -6   3     1870.15     1839.53     32.16 o 
  -4  -6   3     1418.47     1412.75     19.07 o 
  -3  -6   3       61.08       70.88      5.08 o 
  -2  -6   3        6.58       12.75      3.89 o 
  -1  -6   3      396.64      419.58      8.41 o 
   0  -6   3     9527.44     9649.78     92.05 o 
   1  -6   3     3669.91     3654.04     33.84 o 
   2  -6   3     5583.95     5526.29     55.18 o 
   3  -6   3     6890.95     7083.17     69.43 o 
   4  -6   3        2.78        5.17      2.17 o 
   5  -6   3      441.49      444.24     12.21 o 
   6  -6   3      354.30      373.02     11.81 o 
   7  -6   3      561.74      568.46     15.34 o 
   8  -6   3      490.13      481.12     14.88 o 
   9  -6   3      426.39      383.36     14.24 o 
  10  -6   3     1091.61     1085.75     28.19 o 
  11  -6   3        0.02       -0.56      5.79 o 
 -11  -5   3      405.14      517.73     34.93 o 
 -10  -5   3        5.66        9.84     10.78 o 
  -9  -5   3      220.24      207.52     10.87 o 
  -8  -5   3        4.90       -0.29      3.72 o 
  -7  -5   3       10.86        9.37      4.10 o 
  -6  -5   3      605.23      621.88     14.82 o 
  -5  -5   3      222.25      226.30      6.65 o 
  -4  -5   3    16383.80    16508.46    153.56 o 
  -3  -5   3     2060.28     2020.74     27.69 o 
  -2  -5   3    10325.56     9976.26    112.74 o 
  -1  -5   3     5001.28     4815.08     56.57 o 
   0  -5   3     3310.83     3525.28     42.94 o 
   1  -5   3     1086.06     1133.18     17.44 o 
   2  -5   3       69.00       90.58      8.19 o 
   3  -5   3    12374.07    12307.69    114.84 o 
   4  -5   3     5190.66     5202.00     52.27 o 
   5  -5   3     5063.80     5110.98     62.47 o 
   6  -5   3     4073.39     3970.07     51.69 o 
   7  -5   3       22.24        6.50      4.21 o 
   8  -5   3      414.17      393.82     12.93 o 
   9  -5   3        0.07        1.31      5.70 o 
  10  -5   3      332.02      306.09     13.26 o 
  11  -5   3      501.54      490.13     17.18 o 
 -11  -4   3      376.32      477.82     33.99 o 
 -10  -4   3      213.42      203.28     21.39 o 
  -9  -4   3      530.26      563.78     32.23 o 
  -8  -4   3     1841.21     1783.63     29.53 o 
  -7  -4   3        1.89        3.38      3.29 o 
  -6  -4   3      874.90      886.86     16.70 o 
  -5  -4   3       25.06       20.71     10.10 o 
  -4  -4   3     2084.08     2173.59     25.29 o 
  -3  -4   3     4715.76     4745.75     47.82 o 
  -2  -4   3     9816.85     9781.31     92.17 o 
  -1  -4   3    16463.39    16076.54    214.93 o 
   0  -4   3     2078.67     2209.10     35.49 o 
   1  -4   3    14261.75    13969.02    151.37 o 
   2  -4   3     1618.90     1718.09     23.00 o 
   3  -4   3      585.08      591.77     11.56 o 
   4  -4   3      114.06      125.38      6.40 o 
   5  -4   3      872.48      824.37     15.93 o 
   6  -4   3     2579.01     2579.83     36.36 o 
   7  -4   3     1261.74     1214.73     22.52 o 
   8  -4   3     1010.85     1050.62     21.46 o 
   9  -4   3      314.75      340.52     12.50 o 
  10  -4   3       79.82       61.58      7.21 o 
  11  -4   3      165.13      181.27     15.55 o 
  12  -4   3       22.60       13.97      6.44 o 
 -11  -3   3      161.54      136.65     19.34 o 
 -10  -3   3       22.47       33.99     12.95 o 
  -9  -3   3      110.70       92.88     15.06 o 
  -8  -3   3      732.18      739.35     16.66 o 
  -7  -3   3     2862.70     2893.62     29.55 o 
  -6  -3   3     2343.09     2272.32     27.18 o 
  -5  -3   3     8453.36     8577.98     83.04 o 
  -4  -3   3     4921.61     4908.54     49.50 o 
  -3  -3   3     7816.60     7761.13     87.02 o 
  -2  -3   3        8.73       12.15      2.13 o 
  -1  -3   3     2329.34     2487.08     30.52 o 
   0  -3   3     3686.58     3810.94     44.21 o 
   1  -3   3     3235.75     3311.78     39.04 o 
   2  -3   3     6821.77     6934.64     77.34 o 
   3  -3   3      684.23      737.08     11.55 o 
   4  -3   3     9377.48     9083.08    100.76 o 
   5  -3   3     1670.22     1726.43     43.03 o 
   6  -3   3     1852.20     1746.83     26.91 o 
   7  -3   3       99.77       94.43     11.14 o 
   8  -3   3      441.91      431.40     13.16 o 
   9  -3   3      791.75      770.58     21.82 o 
  10  -3   3      331.36      304.01     15.22 o 
  11  -3   3     1084.25     1115.97     25.13 o 
  12  -3   3      175.16      168.21     13.78 o 
 -12  -2   3      442.48      545.97     36.28 o 
 -11  -2   3        1.36       -6.15      8.91 o 
 -10  -2   3     2167.55     2229.02     72.07 o 
  -9  -2   3      107.09      114.15     15.47 o 
  -8  -2   3      992.01      993.74     14.32 o 
  -7  -2   3      357.07      402.06     11.31 o 
  -6  -2   3        7.37       25.94      9.80 o 
  -5  -2   3     6996.18     6940.91     67.98 o 
  -4  -2   3       23.48       40.46      6.70 o 
  -3  -2   3    10014.65    10208.06    112.18 o 
  -2  -2   3      344.29      422.51     10.22 o 
  -1  -2   3    18541.71    17303.85    185.24 o 
   0  -2   3    28499.42    26138.23    498.02 o 
   1  -2   3     1132.09     1131.61     15.45 o 
   2  -2   3        4.23        0.00      2.56 o 
   3  -2   3      549.68      622.51      9.91 o 
   4  -2   3     6442.76     6703.47     98.64 o 
   5  -2   3     8738.80     8535.90     95.55 o 
   6  -2   3     1621.35     1617.43     24.85 o 
   7  -2   3     7628.29     7341.63     85.95 o 
   8  -2   3      128.03      130.47      7.77 o 
   9  -2   3      151.79      169.86     25.11 o 
  10  -2   3       84.51       76.65      7.34 o 
  11  -2   3       15.42        9.43     10.08 o 
  12  -2   3      269.14      295.63     27.30 o 
 -12  -1   3       49.61      103.90     18.81 o 
 -11  -1   3      116.16      110.11     17.40 o 
 -10  -1   3       46.01       47.29     11.72 o 
  -9  -1   3     1331.73     1375.69     24.98 o 
  -8  -1   3      177.41      172.23      6.83 o 
  -7  -1   3     4239.08     4219.41     39.87 o 
  -6  -1   3      679.19      685.12     10.27 o 
  -5  -1   3      164.87      139.84     11.25 o 
  -4  -1   3     4457.96     4751.69     82.94 o 
  -3  -1   3       48.76       57.07      3.06 o 
  -2  -1   3      643.18      711.34     15.35 o 
  -1  -1   3    13330.74    12914.84    204.95 o 
   0  -1   3    23738.28    22705.03    324.98 o 
   1  -1   3    68116.26    55292.19   3146.12 o 
   2  -1   3    18841.07    18199.18    381.28 o 
   3  -1   3    27061.45    26023.47    782.28 o 
   4  -1   3        7.60       16.64      6.81 o 
   5  -1   3      711.09      669.12     10.03 o 
   6  -1   3      308.24      312.14      9.00 o 
   7  -1   3     1549.93     1553.47     24.82 o 
   8  -1   3      964.54      927.19     18.58 o 
   9  -1   3      537.28      512.28     14.15 o 
  10  -1   3     1143.08     1229.47     51.39 o 
  11  -1   3       24.67       44.07     15.47 o 
  12  -1   3      179.90      238.73     26.43 o 
 -12   0   3      450.15      522.94     34.81 o 
 -11   0   3      553.30      632.18     22.62 o 
 -10   0   3       39.34       39.55      7.94 o 
  -9   0   3      165.27      151.24      8.60 o 
  -8   0   3        0.28       -4.35      3.78 o 
  -7   0   3      964.23      929.96     13.02 o 
  -6   0   3     4823.29     5011.60     83.67 o 
  -5   0   3     3075.45     3092.56     33.28 o 
  -4   0   3    19400.61    19519.65    209.99 o 
  -3   0   3     2711.26     2856.66     34.64 o 
  -2   0   3    10054.25    10207.94    124.83 o 
  -1   0   3      405.14      461.51     26.40 o 
   0   0   3      427.49      461.15      9.08 o 
   1   0   3     1859.66     2005.06     24.31 o 
   2   0   3       75.00       84.01      4.46 o 
   3   0   3    32827.96    30896.36    581.19 o 
   4   0   3     6715.84     6842.53     77.02 o 
   5   0   3     7021.67     6578.75     75.14 o 
   6   0   3     2956.84     2805.58     30.59 o 
   7   0   3      511.73      509.40     15.23 o 
   8   0   3       21.46       30.68      5.20 o 
   9   0   3      257.63      238.79     20.92 o 
  10   0   3      627.51      611.95     35.21 o 
  11   0   3      356.20      332.38     28.54 o 
  12   0   3      123.20      132.08     20.98 o 
 -12   1   3        0.52       -7.50     10.02 o 
 -11   1   3      682.80      742.97     20.13 o 
 -10   1   3      765.83      771.22     19.53 o 
  -9   1   3      617.74      621.30     16.20 o 
  -8   1   3     1878.70     1807.85     29.31 o 
  -7   1   3       50.48       60.41      6.33 o 
  -6   1   3      837.27      781.03     12.76 o 
  -5   1   3        0.35        0.75      2.07 o 
  -4   1   3     3376.83     3619.11     37.18 o 
  -3   1   3    11710.02    11165.53    451.14 o 
  -2   1   3      222.45      225.78      4.79 o 
  -1   1   3    13363.22    13468.08    192.60 o 
   0   1   3      145.29      177.29     16.43 o 
   1   1   3    10981.06    10878.19    117.69 o 
   2   1   3     1742.62     1798.24     22.62 o 
   3   1   3      115.04      148.69     13.10 o 
   4   1   3      447.69      484.89      9.43 o 
   5   1   3      410.82      378.11     11.03 o 
   6   1   3     4774.68     4653.10     56.01 o 
   7   1   3      355.84      347.29      9.27 o 
   8   1   3     2509.69     2584.62     76.58 o 
   9   1   3      637.75      638.44     34.69 o 
  10   1   3       43.54       46.35     13.83 o 
  11   1   3       81.39       79.11     16.76 o 
 -12   2   3       22.79       16.74      7.85 o 
 -11   2   3      102.23       86.55     10.54 o 
 -10   2   3        0.16        3.69      5.05 o 
  -9   2   3       93.22       87.75      8.06 o 
  -8   2   3     1548.84     1518.64     26.34 o 
  -7   2   3      982.57     1016.34     18.24 o 
  -6   2   3     5309.88     5228.50     53.63 o 
  -5   2   3     6063.84     6034.69     59.89 o 
  -4   2   3     4510.56     4476.01     45.08 o 
  -3   2   3      390.00      304.94     22.52 o 
  -2   2   3     1313.52     1366.65     18.45 o 
  -1   2   3      433.83      454.26     10.13 o 
   0   2   3     3478.63     3453.69     39.89 o 
   1   2   3     9458.99     9532.78    115.52 o 
   2   2   3    10789.48    10610.98    165.88 o 
   3   2   3     2710.74     2679.38     53.00 o 
   4   2   3    13372.40    13460.22    219.26 o 
   5   2   3      227.52      208.09      5.52 o 
   6   2   3      225.44      235.95      6.93 o 
   7   2   3        0.86        7.38      3.90 o 
   8   2   3       36.18       37.56     10.90 o 
   9   2   3     2134.20     2137.08     71.25 o 
  10   2   3       21.59       23.32     13.42 o 
  11   2   3      505.30      564.66     36.92 o 
 -12   3   3      530.30      530.81     22.09 o 
 -11   3   3        3.86        4.40      6.69 o 
 -10   3   3     1390.04     1399.38     33.89 o 
  -9   3   3      912.39      912.46     25.58 o 
  -8   3   3      981.72      996.82     20.68 o 
  -7   3   3        6.13       24.99      5.73 o 
  -6   3   3       46.55       54.30      3.82 o 
  -5   3   3     2627.31     2647.43     29.85 o 
  -4   3   3        0.65        3.25      3.19 o 
  -3   3   3    14104.37    14249.61    131.39 o 
  -2   3   3     3730.99     3703.86     43.73 o 
  -1   3   3    13111.62    13382.35    145.37 o 
   0   3   3     4564.10     4622.09     52.91 o 
   1   3   3     1916.68     1956.22     28.43 o 
   2   3   3       90.34       87.07      6.21 o 
   3   3   3       82.13       95.59      3.23 o 
   4   3   3     1943.34     1934.59     22.21 o 
   5   3   3     6763.90     6790.21     66.74 o 
   6   3   3      103.28      111.53      6.30 o 
   7   3   3     5622.17     5696.55     87.59 o 
   8   3   3        0.45       -4.51      8.32 o 
   9   3   3      262.99      285.50     24.79 o 
  10   3   3       50.21       45.88     14.18 o 
  11   3   3       28.24       19.28     12.13 o 
 -11   4   3      163.39      137.06     12.70 o 
 -10   4   3      719.84      690.31     23.21 o 
  -9   4   3     1517.11     1498.09     34.55 o 
  -8   4   3      284.16      278.25     13.77 o 
  -7   4   3     4889.94     4793.55     60.97 o 
  -6   4   3      189.41      194.65      6.53 o 
  -5   4   3      955.14      904.11     13.80 o 
  -4   4   3        0.39        0.57      1.22 o 
  -3   4   3      208.53      204.80      5.12 o 
  -2   4   3     3916.71     4148.47     37.05 o 
  -1   4   3      323.09      376.05      8.83 o 
   0   4   3    16097.85    15611.97    164.40 o 
   1   4   3     3600.05     3455.78     42.24 o 
   2   4   3     4941.66     4805.09     53.41 o 
   3   4   3     6193.98     6497.39    135.17 o 
   4   4   3      178.51      171.02      7.07 o 
   5   4   3       76.45       79.87      5.40 o 
   6   4   3      523.25      496.11     18.75 o 
   7   4   3     2241.58     2279.15     34.50 o 
   8   4   3     2160.94     2143.06     70.02 o 
   9   4   3      979.98     1036.46     47.23 o 
  10   4   3     1238.51     1246.64     55.20 o 
  11   4   3       34.26       36.10     16.23 o 
 -11   5   3      424.44      469.68     20.88 o 
 -10   5   3        9.14       13.66      7.76 o 
  -9   5   3       87.03       90.45     17.64 o 
  -8   5   3        0.31       -8.16      7.94 o 
  -7   5   3     1166.87     1131.59     27.13 o 
  -6   5   3     2358.00     2414.43     33.82 o 
  -5   5   3      819.84      807.47     11.60 o 
  -4   5   3     3610.43     3486.44     36.87 o 
  -3   5   3     2011.85     2051.43     55.54 o 
  -2   5   3     6583.16     6643.05     72.37 o 
  -1   5   3     4087.93     4369.75     44.65 o 
   0   5   3       43.88       40.44      2.67 o 
   1   5   3      706.95      734.75     13.97 o 
   2   5   3      347.20      381.47      7.23 o 
   3   5   3     7569.57     7548.17     87.35 o 
   4   5   3     1613.90     1627.60     25.98 o 
   5   5   3     2905.79     2893.10     40.43 o 
   6   5   3      967.83      970.43     19.77 o 
   7   5   3       32.16       30.78      5.05 o 
   8   5   3        1.67       12.42      9.13 o 
   9   5   3        0.66       -9.84      8.91 o 
  10   5   3      382.15      369.35     30.30 o 
 -11   6   3      635.49      682.86     25.79 o 
 -10   6   3      262.27      253.05     15.66 o 
  -9   6   3      929.27      964.97     28.07 o 
  -8   6   3      505.86      510.95     18.96 o 
  -7   6   3      117.34      112.10     10.58 o 
  -6   6   3      312.09      319.99     18.39 o 
  -5   6   3       36.14       30.88      3.48 o 
  -4   6   3      916.57      948.32     14.86 o 
  -3   6   3     4694.01     4672.29     47.53 o 
  -2   6   3     2406.76     2461.58     27.91 o 
  -1   6   3    12353.38    12325.87    102.36 o 
   0   6   3      430.54      441.83     10.12 o 
   1   6   3     7800.03     7912.48     91.11 o 
   2   6   3      756.08      804.61     18.44 o 
   3   6   3       43.42       42.56      5.54 o 
   4   6   3     1907.41     1924.62     30.28 o 
   5   6   3      159.93      159.37      8.35 o 
   6   6   3     4506.76     4305.19     57.65 o 
   7   6   3        5.25        6.83      4.65 o 
   8   6   3     1035.48     1100.83     23.89 o 
   9   6   3      326.11      329.44     27.77 o 
  10   6   3       22.47       12.42     11.95 o 
 -10   7   3       10.31       -3.77      6.44 o 
  -9   7   3       62.97       58.21      9.15 o 
  -8   7   3      822.24      734.12     51.65 o 
  -7   7   3      602.02      572.36     19.97 o 
  -6   7   3      948.33      953.65     25.10 o 
  -5   7   3     2579.09     2591.94     31.02 o 
  -4   7   3      539.14      535.29     11.21 o 
  -3   7   3      862.30      861.90     19.38 o 
  -2   7   3        1.27       -2.85      2.99 o 
  -1   7   3      833.50      849.11     12.24 o 
   0   7   3      684.40      661.13     11.90 o 
   1   7   3     6372.77     6301.40     75.76 o 
   2   7   3     2081.65     2149.25     46.19 o 
   3   7   3      467.03      455.88     20.75 o 
   4   7   3      976.88      985.50     20.41 o 
   5   7   3      141.16      131.34     10.95 o 
   6   7   3       36.23       38.48      6.09 o 
   7   7   3        4.46       -6.73      4.49 o 
   8   7   3       65.64       75.91      8.82 o 
   9   7   3      423.93      472.25     34.52 o 
 -10   8   3      609.58      611.08     24.40 o 
  -9   8   3       41.10       26.09      7.99 o 
  -8   8   3      255.96      255.02     15.14 o 
  -7   8   3       76.59       57.89      8.62 o 
  -6   8   3        0.77       -9.54      6.36 o 
  -5   8   3     2859.27     2942.26     35.21 o 
  -4   8   3      400.36      394.06     10.27 o 
  -3   8   3     5894.93     6000.06     60.89 o 
  -2   8   3     2221.89     2296.58     28.14 o 
  -1   8   3     2610.00     2672.79     28.07 o 
   0   8   3     1290.51     1282.19     22.74 o 
   1   8   3        5.36       -1.12      4.99 o 
   2   8   3      163.30      152.84      8.13 o 
   3   8   3      164.99      121.78      7.61 o 
   4   8   3      863.32      873.94     19.87 o 
   5   8   3     1717.52     1643.74     29.98 o 
   6   8   3      613.74      647.35     21.72 o 
   7   8   3     1719.78     1751.87     52.20 o 
   8   8   3        8.31        8.71      5.64 o 
  -9   9   3      597.34      622.93     24.53 o 
  -8   9   3      386.48      376.90     18.83 o 
  -7   9   3     1206.83     1210.81     31.76 o 
  -6   9   3       98.06      108.72     10.38 o 
  -5   9   3        2.81       -1.32      3.29 o 
  -4   9   3      499.71      497.03     12.10 o 
  -3   9   3      700.42      650.40     13.30 o 
  -2   9   3       56.76       62.08      4.65 o 
  -1   9   3      381.91      407.45     15.37 o 
   0   9   3     2651.61     2699.86     39.77 o 
   1   9   3      481.38      512.84     14.45 o 
   2   9   3      918.78      891.55     24.79 o 
   3   9   3     1131.38     1116.11     23.47 o 
   4   9   3        0.04       -6.09      4.18 o 
   5   9   3       38.03       39.62      6.75 o 
   6   9   3        2.92       -5.20      5.19 o 
   7   9   3      964.72      992.57     24.66 o 
   8   9   3      266.92      252.50     14.16 o 
  -8  10   3      120.53      137.66     12.69 o 
  -7  10   3      424.66      389.01     25.58 o 
  -6  10   3      766.29      765.22     24.35 o 
  -5  10   3       78.58       92.17      9.09 o 
  -4  10   3     1937.00     1976.26     27.72 o 
  -3  10   3       76.75       76.20      6.71 o 
  -2  10   3      503.57      488.52     31.82 o 
  -1  10   3      143.81      121.12      9.74 o 
   0  10   3       42.30       39.09      6.86 o 
   1  10   3      541.11      559.22     25.96 o 
   2  10   3       54.03       43.17      6.21 o 
   3  10   3     3194.51     3146.14     47.89 o 
   4  10   3      666.34      672.10     20.16 o 
   5  10   3      924.15      931.23     34.22 o 
   6  10   3      256.78      268.79     13.33 o 
   7  10   3       96.79       75.85      8.77 o 
  -7  11   3       15.93        8.12      7.09 o 
  -6  11   3        4.51        3.36      6.75 o 
  -5  11   3        2.52        0.65      6.27 o 
  -4  11   3      443.36      459.35     13.01 o 
  -3  11   3     1067.30     1052.21     28.09 o 
  -2  11   3      689.44      679.69     22.33 o 
  -1  11   3     1001.06     1061.00     28.23 o 
   0  11   3       47.99       55.89      8.29 o 
   1  11   3      568.12      552.72     20.86 o 
   2  11   3        0.30       -9.68     11.13 o 
   3  11   3      229.73      234.01     14.64 o 
   4  11   3      180.15      204.20     11.88 o 
   5  11   3      207.44      236.55     13.08 o 
  -6  12   3      380.24      403.20     23.29 o 
  -5  12   3      321.22      337.70     30.62 o 
  -4  12   3       90.13       99.09     10.89 o 
  -3  12   3      159.62      163.90     12.33 o 
  -2  12   3       76.56       74.57      9.50 o 
  -1  12   3      220.85      235.80     14.98 o 
   0  12   3      416.04      429.32     26.43 o 
   1  12   3      436.42      421.25     18.94 o 
   2  12   3      781.27      798.20     26.28 o 
   3  12   3       84.54       75.35     10.03 o 
   4  12   3      382.23      405.00     25.49 o 
  -4  13   3       33.95        7.50     10.55 o 
  -3  13   3      906.42      980.62     29.36 o 
  -2  13   3       41.46       42.33      8.58 o 
  -1  13   3       89.26       71.98     10.04 o 
   0  13   3        1.30       -9.18      6.12 o 
   1  13   3        7.44        1.77      8.12 o 
  -2 -14   4      360.28      390.36     16.16 o 
  -1 -14   4       17.18       23.10     10.96 o 
   0 -14   4       19.31       20.49      5.91 o 
   1 -14   4        8.25       -2.29      4.78 o 
   2 -14   4       17.70       15.72      5.55 o 
   3 -14   4      343.89      343.22     27.01 o 
   4 -14   4       65.04       67.15     13.42 o 
  -4 -13   4       75.71       49.66      7.47 o 
  -3 -13   4       14.85       11.14      5.61 o 
  -2 -13   4      216.12      224.31     12.00 o 
  -1 -13   4      595.18      559.32     17.57 o 
   0 -13   4       47.91       36.00      6.39 o 
   1 -13   4      286.82      292.62     15.06 o 
   2 -13   4      151.13      152.97     11.11 o 
   3 -13   4       38.98       40.07      6.91 o 
   4 -13   4       13.63       11.89     12.42 o 
   5 -13   4       97.95      104.77     10.70 o 
   6 -13   4      206.37      215.68     15.45 o 
  -6 -12   4      508.00      540.97     18.90 o 
  -5 -12   4      475.44      454.32     16.99 o 
  -4 -12   4       28.62       15.78      5.93 o 
  -3 -12   4      497.93      503.61     17.55 o 
  -2 -12   4       33.14       15.47      6.93 o 
  -1 -12   4       25.42       17.71      7.50 o 
   0 -12   4      306.99      268.07     12.80 o 
   1 -12   4      242.59      253.42     12.07 o 
   2 -12   4     2021.99     2155.64     28.20 o 
   3 -12   4        1.51        5.09      3.74 o 
   4 -12   4     1841.31     1917.26     33.76 o 
   5 -12   4        7.89        7.68      5.68 o 
   6 -12   4      160.35      170.08     10.89 o 
   7 -12   4        0.04       -4.82      5.07 o 
   8 -12   4       25.50       17.04      8.57 o 
  -7 -11   4       36.52       47.78      8.06 o 
  -6 -11   4       30.40       31.24      6.95 o 
  -5 -11   4      129.18      111.21      9.05 o 
  -4 -11   4        0.25       -7.68      7.36 o 
  -3 -11   4     1208.86     1194.73     25.51 o 
  -2 -11   4     1184.18     1207.05     25.09 o 
  -1 -11   4       38.53       31.24      5.90 o 
   0 -11   4      598.29      648.00     43.52 o 
   1 -11   4       18.34       18.35      3.68 o 
   2 -11   4       45.15       51.79      7.02 o 
   3 -11   4      218.18      236.97      8.29 o 
   4 -11   4      680.28      706.18     18.57 o 
   5 -11   4      818.88      842.16     20.53 o 
   6 -11   4      310.65      299.77     12.91 o 
   7 -11   4      627.66      624.08     18.54 o 
   8 -11   4       12.06        5.30      5.54 o 
   9 -11   4       40.20       34.05      9.03 o 
  -8 -10   4        4.64        1.32      8.54 o 
  -7 -10   4     1095.37     1118.71     26.32 o 
  -6 -10   4      150.28      124.48      9.45 o 
  -5 -10   4      421.24      380.75     14.31 o 
  -4 -10   4       61.54       52.68      6.84 o 
  -3 -10   4      117.27      122.99      9.43 o 
  -2 -10   4      462.61      459.34     14.08 o 
  -1 -10   4      249.26      215.80     10.20 o 
   0 -10   4     2221.83     2234.16     30.40 o 
   1 -10   4      860.45      868.85     13.98 o 
   2 -10   4     1473.15     1482.06     19.52 o 
   3 -10   4     1173.24     1261.80     18.96 o 
   4 -10   4       21.81        1.80      4.62 o 
   5 -10   4      128.82      128.57      8.82 o 
   6 -10   4       16.02       11.56      4.75 o 
   7 -10   4      383.09      368.01     14.40 o 
   8 -10   4      313.58      302.05     13.66 o 
   9 -10   4       58.22       43.17      7.56 o 
  -9  -9   4       15.36        3.92      6.82 o 
  -8  -9   4        6.38       -4.78      5.07 o 
  -7  -9   4      113.78      100.24      9.05 o 
  -6  -9   4      714.46      697.06     19.05 o 
  -5  -9   4      500.27      485.95     15.35 o 
  -4  -9   4     2065.38     1927.38     32.67 o 
  -3  -9   4        9.26        2.14     10.41 o 
  -2  -9   4     1565.68     1555.89     27.16 o 
  -1  -9   4      293.58      294.32      8.82 o 
   0  -9   4      434.88      432.26     10.26 o 
   1  -9   4      318.48      312.67      7.93 o 
   2  -9   4       65.53       58.65      3.86 o 
   3  -9   4     2442.12     2558.95     27.83 o 
   4  -9   4      156.60      163.32      6.96 o 
   5  -9   4     1829.84     1837.75     30.90 o 
   6  -9   4      453.24      461.96     14.39 o 
   7  -9   4      114.95      101.69      8.14 o 
   8  -9   4       87.87       91.19      8.42 o 
   9  -9   4       29.32       41.45      7.13 o 
  10  -9   4      154.19      161.25     11.40 o 
  -9  -8   4      516.96      527.03     18.19 o 
  -8  -8   4     1168.90     1163.28     25.90 o 
  -7  -8   4      330.53      327.01     13.14 o 
  -6  -8   4     1204.76     1169.27     24.67 o 
  -5  -8   4      162.12      156.41      8.94 o 
  -4  -8   4     1204.94     1134.60     22.58 o 
  -3  -8   4      999.40      996.04     23.78 o 
  -2  -8   4     2115.92     2180.19     27.46 o 
  -1  -8   4     6908.46     6827.72     60.50 o 
   0  -8   4      130.46      165.93      6.19 o 
   1  -8   4     3503.10     3583.64     35.06 o 
   2  -8   4     1789.28     1818.24     20.88 o 
   3  -8   4       10.22        4.65      4.11 o 
   4  -8   4        1.45       -1.67      2.66 o 
   5  -8   4        0.34       15.75      5.50 o 
   6  -8   4     1922.43     1880.97     31.65 o 
   7  -8   4       49.74       59.04      6.55 o 
   8  -8   4     1607.29     1510.90     29.39 o 
   9  -8   4      412.55      444.83     15.98 o 
  10  -8   4       50.21       39.39      8.34 o 
 -10  -7   4        6.53        8.97     11.02 o 
  -9  -7   4        4.34       -2.12      5.54 o 
  -8  -7   4     1049.83     1114.61     25.71 o 
  -7  -7   4      149.23      154.80      9.27 o 
  -6  -7   4     1982.93     1978.58     32.87 o 
  -5  -7   4     1128.29     1016.44     30.41 o 
  -4  -7   4      668.95      613.04     15.06 o 
  -3  -7   4      235.76      239.14      8.80 o 
  -2  -7   4     1082.74     1025.12     15.67 o 
  -1  -7   4     2561.73     2673.37     26.93 o 
   0  -7   4      463.25      467.27      9.45 o 
   1  -7   4     3179.83     3188.34     31.13 o 
   2  -7   4     6677.13     6700.72     58.88 o 
   3  -7   4       99.08      119.95      4.53 o 
   4  -7   4     5279.37     5259.15     54.61 o 
   5  -7   4      248.10      249.37      9.57 o 
   6  -7   4      698.08      660.79     16.46 o 
   7  -7   4      364.33      380.10     13.31 o 
   8  -7   4      105.29      102.28      8.18 o 
   9  -7   4      957.88      996.69     23.77 o 
  10  -7   4        0.01       -5.69      5.08 o 
  11  -7   4      951.14      943.14     25.00 o 
 -10  -6   4      794.49      795.41     41.84 o 
  -9  -6   4       67.61       69.70      9.59 o 
  -8  -6   4      200.29      200.99     10.78 o 
  -7  -6   4        0.04       -4.96      8.42 o 
  -6  -6   4       43.75       31.61      9.41 o 
  -5  -6   4     1530.04     1584.79     27.99 o 
  -4  -6   4      966.14      942.84     14.82 o 
  -3  -6   4     5194.05     5044.38     52.26 o 
  -2  -6   4    12575.15    12622.51    119.32 o 
  -1  -6   4       27.47       49.73      5.70 o 
   0  -6   4     6991.19     6693.35     57.98 o 
   1  -6   4      759.34      877.30     11.58 o 
   2  -6   4       46.09       45.44      5.34 o 
   3  -6   4     2073.50     2103.09     25.14 o 
   4  -6   4     3203.67     3097.62     41.38 o 
   5  -6   4     3223.68     3084.83     43.52 o 
   6  -6   4      927.35      907.40     19.10 o 
   7  -6   4     2813.70     2698.40     51.53 o 
   8  -6   4      454.02      424.78     14.12 o 
   9  -6   4      128.82      128.85     18.62 o 
  10  -6   4       20.17       19.23      6.38 o 
  11  -6   4       56.27       47.78      7.99 o 
 -11  -5   4       33.54       29.42     12.89 o 
 -10  -5   4      579.05      632.69     36.56 o 
  -9  -5   4      493.91      553.06     16.71 o 
  -8  -5   4      506.69      523.45     15.03 o 
  -7  -5   4     1427.61     1383.14     25.10 o 
  -6  -5   4        0.34       -3.32      2.67 o 
  -5  -5   4      822.84      787.37     13.28 o 
  -4  -5   4       81.04       64.04      8.94 o 
  -3  -5   4       72.00       66.79      4.90 o 
  -2  -5   4     7231.46     7185.14     82.41 o 
  -1  -5   4      564.69      565.60     18.17 o 
   0  -5   4    14033.05    13782.18    128.19 o 
   1  -5   4     1292.97     1234.48     15.93 o 
   2  -5   4     6378.56     6438.59     62.85 o 
   3  -5   4     2685.98     2769.12     35.65 o 
   4  -5   4        4.06       23.22      8.77 o 
   5  -5   4      183.78      197.95      8.32 o 
   6  -5   4        0.10       -1.53      3.05 o 
   7  -5   4     2448.06     2326.43     35.73 o 
   8  -5   4      245.24      255.34     14.88 o 
   9  -5   4      206.62      215.73     11.35 o 
  10  -5   4      780.81      791.29     20.59 o 
  11  -5   4        6.52        1.75      5.48 o 
 -11  -4   4      310.37      308.00     27.77 o 
 -10  -4   4       22.66       28.66     11.78 o 
  -9  -4   4      388.92      364.74     13.02 o 
  -8  -4   4        0.70       -4.21      3.58 o 
  -7  -4   4       28.25       20.17      3.84 o 
  -6  -4   4     1990.93     1940.45     21.59 o 
  -5  -4   4      191.86      171.93      6.21 o 
  -4  -4   4    14412.52    14135.82    132.49 o 
  -3  -4   4       43.96       38.05      6.61 o 
  -2  -4   4     5968.98     5761.59     67.42 o 
  -1  -4   4      759.56      733.37     12.73 o 
   0  -4   4        4.18        6.94      3.97 o 
   1  -4   4     3491.61     3749.08     44.90 o 
   2  -4   4      957.42      986.47     13.17 o 
   3  -4   4    10353.47    10386.02    114.17 o 
   4  -4   4      974.98      963.77     13.15 o 
   5  -4   4     4688.17     4547.10     56.06 o 
   6  -4   4     3662.42     3530.18     46.66 o 
   7  -4   4      334.52      320.59     15.28 o 
   8  -4   4      210.27      206.32      9.51 o 
   9  -4   4       40.60       34.57      5.62 o 
  10  -4   4      338.30      318.72     13.09 o 
  11  -4   4      334.06      338.83     14.37 o 
  12  -4   4      213.50      245.52     13.11 o 
 -11  -3   4      701.32      780.94     41.78 o 
 -10  -3   4      282.56      267.15     24.43 o 
  -9  -3   4     2620.73     2782.49     81.80 o 
  -8  -3   4     2037.06     2072.94     27.56 o 
  -7  -3   4      788.44      802.00     12.38 o 
  -6  -3   4        5.41       15.31      5.12 o 
  -5  -3   4      629.60      610.73      9.59 o 
  -4  -3   4     4150.28     4047.12     42.31 o 
  -3  -3   4     9948.71     9886.18     93.53 o 
  -2  -3   4    18021.21    17277.04    267.76 o 
  -1  -3   4    35030.80    31096.84    475.82 o 
   0  -3   4      716.54      697.29     21.23 o 
   1  -3   4     3688.03     3617.15     42.83 o 
   2  -3   4      434.59      442.87      8.58 o 
   3  -3   4     1550.89     1566.37     22.23 o 
   4  -3   4      162.28      161.99      4.21 o 
   5  -3   4     1612.56     1759.22     26.10 o 
   6  -3   4     7620.10     7558.67     87.80 o 
   7  -3   4       21.64       17.08      4.05 o 
   8  -3   4     2923.86     2751.04     40.19 o 
   9  -3   4       42.93       30.38      5.20 o 
  10  -3   4      424.91      442.53     15.07 o 
  11  -3   4       14.07        6.63      5.47 o 
  12  -3   4        6.83       11.90     11.66 o 
 -11  -2   4        9.00        4.86      9.55 o 
 -10  -2   4       17.29       37.33     12.31 o 
  -9  -2   4        6.92       20.19      5.90 o 
  -8  -2   4     2244.83     2229.35     25.26 o 
  -7  -2   4       47.85       60.53      3.76 o 
  -6  -2   4     6270.79     6260.67     55.77 o 
  -5  -2   4     2289.89     2222.76     23.55 o 
  -4  -2   4      227.56      209.77     10.57 o 
  -3  -2   4     2066.32     2038.94     27.07 o 
  -2  -2   4       31.76       52.00      3.21 o 
  -1  -2   4     1173.90     1135.53     16.25 o 
   0  -2   4     1105.96     1133.12     15.94 o 
   1  -2   4        8.98       22.60      3.25 o 
   2  -2   4    34905.70    32787.80   1213.18 o 
   3  -2   4      755.25      914.16     18.91 o 
   4  -2   4     9956.26     9605.43     90.26 o 
   5  -2   4      523.83      495.81      8.18 o 
   6  -2   4      307.23      302.84      9.53 o 
   7  -2   4      341.98      378.24     11.20 o 
   8  -2   4      424.37      413.32     13.13 o 
   9  -2   4     1557.41     1479.74     26.62 o 
  10  -2   4        5.67        6.75      5.74 o 
  11  -2   4      919.02      913.53     45.94 o 
  12  -2   4      145.15      143.51     21.15 o 
 -12  -1   4      710.30      814.86     42.71 o 
 -11  -1   4       24.72       17.64     12.25 o 
 -10  -1   4     1091.32     1162.06     23.88 o 
  -9  -1   4       17.97       20.90      4.77 o 
  -8  -1   4      388.44      403.25     12.97 o 
  -7  -1   4      602.44      637.51     17.83 o 
  -6  -1   4      195.58      207.72      5.72 o 
  -5  -1   4     5543.66     5608.63     49.73 o 
  -4  -1   4      265.94      234.66      6.54 o 
  -3  -1   4    13726.01    13486.82    146.86 o 
  -2  -1   4    13748.19    13744.54    148.93 o 
  -1  -1   4     5258.13     5097.80     57.81 o 
   0  -1   4     5175.09     5278.81     59.46 o 
   1  -1   4      677.22      673.27     10.97 o 
   2  -1   4      880.54      963.20     14.16 o 
   3  -1   4    10521.62    11318.66    123.76 o 
   4  -1   4    13630.86    13751.39    188.85 o 
   5  -1   4     8468.59     8172.41     78.01 o 
   6  -1   4     2842.88     2877.21     31.48 o 
   7  -1   4     6050.51     5811.02     69.66 o 
   8  -1   4      578.38      557.99     15.40 o 
   9  -1   4       37.35       35.02      5.30 o 
  10  -1   4       14.69       10.61     10.72 o 
  11  -1   4      115.17      125.46     20.04 o 
  12  -1   4      380.76      323.47     30.47 o 
 -11   0   4      134.92      139.69      9.73 o 
 -10   0   4      532.60      591.84     16.79 o 
  -9   0   4      869.76      893.10     19.63 o 
  -8   0   4      614.14      653.77     12.99 o 
  -7   0   4     2904.60     2934.84     40.16 o 
  -6   0   4       67.69       49.11      3.13 o 
  -5   0   4     3056.54     3085.94     41.99 o 
  -4   0   4     1824.60     1866.37     25.41 o 
  -3   0   4     1751.21     1822.71     24.25 o 
  -2   0   4    18145.25    17965.78    228.47 o 
  -1   0   4     2886.80     3042.30     36.06 o 
   0   0   4    15743.22    15594.19    167.85 o 
   1   0   4     3418.84     3782.75     43.84 o 
   2   0   4      772.89      696.76     24.04 o 
   3   0   4     4500.07     4573.85     53.02 o 
   4   0   4      208.73      221.40     11.96 o 
   5   0   4     1174.06     1262.28     38.70 o 
   6   0   4       86.74      100.35      6.36 o 
   7   0   4     1675.86     1595.24     24.81 o 
   8   0   4      321.77      273.72      9.48 o 
   9   0   4      626.03      727.67     37.27 o 
  10   0   4      739.10      797.52     41.60 o 
  11   0   4        0.90      -10.02     10.08 o 
 -12   1   4      322.36      362.32     25.02 o 
 -11   1   4      250.40      249.96     19.42 o 
 -10   1   4        2.60       -6.36      4.24 o 
  -9   1   4       15.47        8.25      5.56 o 
  -8   1   4       57.74       49.61      5.43 o 
  -7   1   4     1881.34     1882.73     21.57 o 
  -6   1   4     3887.63     4046.50     38.20 o 
  -5   1   4     5118.92     5191.42     52.60 o 
  -4   1   4    17387.88    17499.02    160.47 o 
  -3   1   4      465.34      460.17      9.31 o 
  -2   1   4     8220.55     8157.74     90.90 o 
  -1   1   4      416.38      487.61      8.10 o 
   0   1   4      934.96     1007.41     14.17 o 
   1   1   4    15952.15    16501.73    177.06 o 
   2   1   4        9.18       30.43      2.36 o 
   3   1   4    22026.04    21403.71    229.24 o 
   4   1   4       20.69       16.41      2.39 o 
   5   1   4     6718.78     6772.11    101.28 o 
   6   1   4      868.59      847.16     15.46 o 
   7   1   4      456.82      458.06     14.54 o 
   8   1   4      374.08      396.08     26.25 o 
   9   1   4        0.04      -12.13      8.67 o 
  10   1   4      698.14      657.71     37.50 o 
  11   1   4      169.20      146.14     21.86 o 
 -12   2   4        3.32      -15.01     12.30 o 
 -11   2   4      755.43      792.34     25.52 o 
 -10   2   4      287.97      266.16     14.94 o 
  -9   2   4      441.17      434.71     17.31 o 
  -8   2   4     1452.83     1498.31     26.09 o 
  -7   2   4      477.64      469.77     10.55 o 
  -6   2   4      193.66      169.66      8.23 o 
  -5   2   4      100.27       92.14      3.93 o 
  -4   2   4     1312.19     1374.84     20.36 o 
  -3   2   4     6843.00     6941.13     66.77 o 
  -2   2   4    13073.80    13379.44    172.75 o 
  -1   2   4    16194.01    16180.81    287.90 o 
   0   2   4      475.27      547.37      9.85 o 
   1   2   4     6058.13     6127.75     68.94 o 
   2   2   4     2793.63     3042.09     36.86 o 
   3   2   4     1057.97      986.09     29.80 o 
   4   2   4     1184.02     1146.30     18.17 o 
   5   2   4     1546.26     1541.59     73.95 o 
   6   2   4     4581.15     4703.49     57.36 o 
   7   2   4        4.67       14.12      4.81 o 
   8   2   4     2109.61     2081.13     67.68 o 
   9   2   4      351.69      358.04     27.25 o 
  10   2   4       22.78       24.67     12.77 o 
  11   2   4        6.60       17.23     12.13 o 
 -11   3   4        0.39       -4.80      6.76 o 
 -10   3   4      209.07      217.75     13.73 o 
  -9   3   4       98.40       82.34      9.28 o 
  -8   3   4     2235.14     2206.37     41.91 o 
  -7   3   4     1143.68     1139.19     17.69 o 
  -6   3   4     9263.36     8826.80     76.22 o 
  -5   3   4     2606.69     2612.69     29.27 o 
  -4   3   4     3322.05     3361.42     31.68 o 
  -3   3   4      560.38      613.57     11.00 o 
  -2   3   4      863.66      950.33     13.00 o 
  -1   3   4    15363.41    15953.45    147.15 o 
   0   3   4     1120.10     1096.95     13.90 o 
   1   3   4    20983.58    20640.13    206.75 o 
   2   3   4    13424.52    12904.07    176.58 o 
   3   3   4        3.27        8.64      1.68 o 
   4   3   4     7832.64     7746.40     74.85 o 
   5   3   4        0.34        1.60      2.58 o 
   6   3   4       49.79       47.95      4.62 o 
   7   3   4      486.45      511.31     13.23 o 
   8   3   4       12.90       32.46     11.60 o 
   9   3   4     2501.26     2544.78     81.97 o 
  10   3   4       12.90       12.36     14.06 o 
  11   3   4      730.49      752.11     44.12 o 
 -11   4   4       26.75       33.29      8.94 o 
 -10   4   4      867.84      914.62     31.93 o 
  -9   4   4        0.02       -6.30      6.27 o 
  -8   4   4       23.16       11.06      5.84 o 
  -7   4   4      227.16      235.37     12.28 o 
  -6   4   4      311.24      306.34      8.25 o 
  -5   4   4     4528.93     4407.97     61.59 o 
  -4   4   4      482.99      500.41      8.07 o 
  -3   4   4     5052.50     4989.58     50.18 o 
  -2   4   4     4093.23     4154.18     37.62 o 
  -1   4   4        4.37        6.98      1.70 o 
   0   4   4      304.45      300.10      6.34 o 
   1   4   4     2008.59     2112.98     24.07 o 
   2   4   4     3217.96     3135.39     40.00 o 
   3   4   4      226.11      188.45      5.10 o 
   4   4   4     4508.00     4435.44     55.29 o 
   5   4   4     7476.10     7309.28     86.07 o 
   6   4   4      125.30      144.69      8.40 o 
   7   4   4      328.19      336.89     11.33 o 
   8   4   4      209.66      227.19     21.33 o 
   9   4   4        4.23       27.66     12.66 o 
  10   4   4       29.28       24.55     14.06 o 
 -11   5   4      275.70      273.47     16.98 o 
 -10   5   4      513.47      537.29     32.35 o 
  -9   5   4     1178.38     1126.32     30.17 o 
  -8   5   4      614.08      646.57     21.15 o 
  -7   5   4     1062.91     1061.46     26.37 o 
  -6   5   4       15.58       15.85      4.48 o 
  -5   5   4      848.15      849.99     16.12 o 
  -4   5   4      165.99      173.47      7.13 o 
  -3   5   4      768.79      825.90     11.10 o 
  -2   5   4     6500.66     6568.97     57.23 o 
  -1   5   4     1011.88     1149.33     13.78 o 
   0   5   4    14237.34    13781.83    130.82 o 
   1   5   4     3300.20     3276.76     40.91 o 
   2   5   4     6332.83     6237.52     67.10 o 
   3   5   4     1138.64     1186.86     20.73 o 
   4   5   4      738.00      686.31     18.75 o 
   5   5   4     1422.05     1453.02     31.92 o 
   6   5   4       94.67       84.62      6.33 o 
   7   5   4     2030.62     2142.11     42.34 o 
   8   5   4      265.09      261.23     23.14 o 
   9   5   4      517.99      558.68     35.28 o 
  10   5   4      318.95      329.15     29.65 o 
 -11   6   4       34.57       42.47      9.57 o 
 -10   6   4        3.14        0.98      8.17 o 
  -9   6   4       84.67       74.99      9.90 o 
  -8   6   4        2.37       -1.52      5.65 o 
  -7   6   4      592.30      588.73     19.69 o 
  -6   6   4      898.43      918.99     15.73 o 
  -5   6   4     1122.37     1080.40     17.01 o 
  -4   6   4     3254.43     3270.98     36.30 o 
  -3   6   4        5.10       -3.76      2.51 o 
  -2   6   4     1592.00     1631.64     18.62 o 
  -1   6   4      822.39      804.44     11.33 o 
   0   6   4     1728.21     1760.01     22.23 o 
   1   6   4     3365.66     3305.47     36.37 o 
   2   6   4     1926.26     2005.49     30.24 o 
   3   6   4     8358.72     8257.09     96.55 o 
   4   6   4      127.98      144.86      8.37 o 
   5   6   4     2003.13     1928.42     31.47 o 
   6   6   4      224.92      203.31     10.67 o 
   7   6   4       13.02       11.34      5.19 o 
   8   6   4      156.65      151.08     15.13 o 
   9   6   4       64.69       86.96     17.93 o 
 -10   7   4       61.39       67.85      9.98 o 
  -9   7   4      740.67      768.70     26.01 o 
  -8   7   4      515.33      493.14     25.08 o 
  -7   7   4       73.27       69.97      9.60 o 
  -6   7   4      482.79      488.45     13.89 o 
  -5   7   4      388.24      373.99     11.85 o 
  -4   7   4     1356.09     1356.79     19.93 o 
  -3   7   4     1802.00     1869.96     24.28 o 
  -2   7   4     3859.84     3989.59     48.68 o 
  -1   7   4     9439.18     9407.57     80.79 o 
   0   7   4      217.73      204.74      6.88 o 
   1   7   4      702.93      683.28     15.43 o 
   2   7   4       12.99       16.33      3.75 o 
   3   7   4      718.30      736.82     17.08 o 
   4   7   4     1336.44     1309.19     24.79 o 
   5   7   4      638.20      661.68     17.27 o 
   6   7   4     2711.10     2717.43     42.39 o 
   7   7   4       19.40       10.81      8.53 o 
   8   7   4      748.58      782.57     20.92 o 
   9   7   4      192.55      235.63     25.72 o 
 -10   8   4       63.87       65.46     10.72 o 
  -9   8   4       28.67       35.61      8.48 o 
  -8   8   4     1413.63     1352.90     34.83 o 
  -7   8   4       86.65       85.29      9.69 o 
  -6   8   4     1978.42     2031.49     41.50 o 
  -5   8   4      490.49      495.42     12.13 o 
  -4   8   4      149.87      146.41      7.17 o 
  -3   8   4      506.88      497.70     11.45 o 
  -2   8   4      218.90      218.78      7.71 o 
  -1   8   4     3307.97     3342.79     37.39 o 
   0   8   4      536.27      519.14     17.21 o 
   1   8   4     3159.20     3023.11     42.79 o 
   2   8   4     2250.01     2221.60     34.72 o 
   3   8   4       14.48       12.47      4.34 o 
   4   8   4      836.99      801.81     19.39 o 
   5   8   4      162.89      188.10     10.42 o 
   6   8   4      233.46      246.72     12.05 o 
   7   8   4      151.50      167.06     13.03 o 
   8   8   4      311.55      349.04     14.96 o 
  -9   9   4        1.56       -7.95      6.89 o 
  -8   9   4       23.81       26.89      8.45 o 
  -7   9   4      320.00      337.24     17.48 o 
  -6   9   4      156.14      124.23     10.92 o 
  -5   9   4     1772.00     1835.72     26.58 o 
  -4   9   4        0.75       11.72      3.98 o 
  -3   9   4     2001.23     2055.90     35.22 o 
  -2   9   4       18.16       50.05     12.35 o 
  -1   9   4       58.95       52.61      9.84 o 
   0   9   4      229.69      254.00     13.00 o 
   1   9   4       25.16       28.32      6.10 o 
   2   9   4      699.14      674.17     19.96 o 
   3   9   4      430.34      438.54     27.05 o 
   4   9   4      927.20      931.81     22.01 o 
   5   9   4     1813.79     1734.09     32.59 o 
   6   9   4      340.98      346.45     14.22 o 
   7   9   4      379.68      383.52     15.86 o 
  -8  10   4      110.27      100.57     11.97 o 
  -7  10   4      310.36      321.37     21.80 o 
  -6  10   4       29.20       37.74      7.73 o 
  -5  10   4       44.87       46.86      5.43 o 
  -4  10   4       30.15       27.37      4.87 o 
  -3  10   4      542.70      545.40     13.26 o 
  -2  10   4     1043.65     1080.12     27.89 o 
  -1  10   4      151.03      149.35     10.79 o 
   0  10   4     1225.76     1219.84     73.07 o 
   1  10   4       71.96       69.27      8.18 o 
   2  10   4      282.13      263.00     14.76 o 
   3  10   4       29.02       11.16     13.98 o 
   4  10   4       77.18       67.16      7.88 o 
   5  10   4      648.18      650.75     22.47 o 
   6  10   4        0.70       -7.26      4.84 o 
  -7  11   4      164.52      178.87     13.90 o 
  -6  11   4      225.06      226.80     14.76 o 
  -5  11   4      374.04      395.73     17.84 o 
  -4  11   4     1278.37     1280.59     29.75 o 
  -3  11   4        0.48      -12.66      8.44 o 
  -2  11   4      360.04      387.46     17.67 o 
  -1  11   4       16.49        4.96      6.34 o 
   0  11   4      204.97      201.54     15.68 o 
   1  11   4      870.99      821.11     25.76 o 
   2  11   4       35.79       62.05      8.74 o 
   3  11   4     1798.20     1699.58     39.77 o 
   4  11   4       97.80      106.80     11.22 o 
   5  11   4      321.58      310.41     17.11 o 
  -5  12   4        1.30        0.70      8.79 o 
  -4  12   4      815.12      843.54     26.33 o 
  -3  12   4      130.29      136.80     11.62 o 
  -2  12   4      788.47      816.37     26.20 o 
  -1  12   4      532.91      548.91     21.55 o 
   0  12   4       56.35       44.62      8.41 o 
   1  12   4        7.61       -4.27     10.37 o 
   2  12   4       16.66        6.11      7.04 o 
   3  12   4      221.40      255.20     16.21 o 
  -2  13   4       10.41       17.62      7.93 o 
  -1  13   4      440.87      458.78     20.84 o 
  -2 -14   5      173.55      166.86     11.54 o 
  -1 -14   5       37.95       34.46      7.03 o 
   0 -14   5      397.86      434.56     16.05 o 
   1 -14   5       46.68       35.23      6.71 o 
   2 -14   5       51.33       56.54      7.27 o 
   3 -14   5      163.00      151.95     19.28 o 
   4 -14   5       27.50       35.78      9.96 o 
  -4 -13   5      522.20      589.52     19.51 o 
  -3 -13   5        0.47       -5.11      5.18 o 
  -2 -13   5      429.00      437.30     18.97 o 
  -1 -13   5       73.67       76.49      7.96 o 
   0 -13   5        0.48       -2.65      4.56 o 
   1 -13   5      187.96      154.81     13.61 o 
   2 -13   5       21.19       19.17      5.78 o 
   3 -13   5      957.82     1063.18     38.08 o 
   4 -13   5      225.42      266.54     12.91 o 
   5 -13   5      526.42      532.01     17.92 o 
   6 -13   5      148.11      171.90     14.99 o 
  -6 -12   5       15.40       13.50      6.56 o 
  -5 -12   5        0.05       -2.01      5.33 o 
  -4 -12   5      340.44      301.55     13.82 o 
  -3 -12   5       32.79       36.31     10.45 o 
  -2 -12   5      406.86      374.85     14.24 o 
  -1 -12   5      997.00      968.57     22.77 o 
   0 -12   5        4.00       -7.00      4.67 o 
   1 -12   5      321.98      344.15     13.44 o 
   2 -12   5        2.00       -5.19      3.69 o 
   3 -12   5        1.01       -2.27      5.71 o 
   4 -12   5      225.67      256.60     16.66 o 
   5 -12   5       41.63       39.17      7.19 o 
   6 -12   5      718.57      791.51     24.81 o 
   7 -12   5        2.95       -1.71      5.90 o 
   8 -12   5      303.46      320.04     15.22 o 
  -7 -11   5       68.32       54.19      7.86 o 
  -6 -11   5      540.16      563.79     27.82 o 
  -5 -11   5      764.63      748.26     20.59 o 
  -4 -11   5        4.28       -1.26      4.64 o 
  -3 -11   5      242.51      218.77     11.49 o 
  -2 -11   5       63.53       56.37      6.63 o 
  -1 -11   5        3.35       -3.40      4.81 o 
   0 -11   5      202.22      185.77     14.77 o 
   1 -11   5      512.62      509.34     11.14 o 
   2 -11   5     2334.39     2430.81     28.55 o 
   3 -11   5      134.10      131.55      6.36 o 
   4 -11   5     1476.50     1515.31     28.70 o 
   5 -11   5        7.23        4.72      6.35 o 
   6 -11   5       17.82        8.34      7.99 o 
   7 -11   5       25.43       29.30      7.21 o 
   8 -11   5       93.59       67.05      8.43 o 
   9 -11   5      379.31      388.51     16.33 o 
  -8 -10   5        9.18        1.56      5.52 o 
  -7 -10   5        0.20       -8.52      5.68 o 
  -6 -10   5       83.40       84.64      8.29 o 
  -5 -10   5      939.83      882.94     21.80 o 
  -4 -10   5        0.46       -1.11      4.54 o 
  -3 -10   5     1566.73     1535.91     33.88 o 
  -2 -10   5      316.34      298.83     11.71 o 
  -1 -10   5     1563.53     1516.24     27.53 o 
   0 -10   5      768.22      776.96     13.10 o 
   1 -10   5        1.44       -4.05      2.70 o 
   2 -10   5      589.75      594.19     11.71 o 
   3 -10   5       24.90       32.65      3.92 o 
   4 -10   5     2703.81     2689.56     40.68 o 
   5 -10   5     1072.69     1148.41     32.43 o 
   6 -10   5      420.89      401.76     14.45 o 
   7 -10   5      496.90      524.12     16.73 o 
   8 -10   5       17.47       15.05      7.61 o 
   9 -10   5        2.09       -5.05      5.40 o 
  -8  -9   5       20.09        6.82      5.98 o 
  -7  -9   5     1447.47     1477.78     30.17 o 
  -6  -9   5      105.90       99.11      8.34 o 
  -5  -9   5      242.50      252.57     12.01 o 
  -4  -9   5      117.60      114.64      8.15 o 
  -3  -9   5       92.83       69.76      6.79 o 
  -2  -9   5     2270.45     2277.42     29.49 o 
  -1  -9   5       23.21       14.96      2.95 o 
   0  -9   5     4645.77     4642.42     44.48 o 
   1  -9   5      701.27      701.79     11.98 o 
   2  -9   5      619.74      629.03     11.29 o 
   3  -9   5      990.86      981.21     14.68 o 
   4  -9   5       12.19       12.35      4.31 o 
   5  -9   5       44.45       48.12      6.08 o 
   6  -9   5        0.59       -1.95      3.97 o 
   7  -9   5     1356.66     1316.37     26.75 o 
   8  -9   5      437.43      499.93     16.54 o 
   9  -9   5      108.22       93.14      8.90 o 
  10  -9   5      383.27      372.14     15.96 o 
  -9  -8   5        8.56        3.27      8.29 o 
  -8  -8   5       60.80       62.27      7.60 o 
  -7  -8   5      619.61      613.47     18.24 o 
  -6  -8   5     1548.66     1492.68     28.78 o 
  -5  -8   5      950.65      967.74     21.34 o 
  -4  -8   5     3622.80     3526.85     49.37 o 
  -3  -8   5      181.28      183.68      6.99 o 
  -2  -8   5        4.68        0.77      2.67 o 
  -1  -8   5        2.94        5.23      2.41 o 
   0  -8   5     1051.09     1068.43     14.63 o 
   1  -8   5     2032.29     2129.61     23.61 o 
   2  -8   5      549.21      532.82      9.78 o 
   3  -8   5     4458.79     4470.10     42.53 o 
   4  -8   5      575.56      617.81     13.89 o 
   5  -8   5     1826.73     1847.94     45.04 o 
   6  -8   5      267.95      254.71     10.78 o 
   7  -8   5       91.48       90.93      7.44 o 
   8  -8   5       31.88       22.89      6.23 o 
   9  -8   5       48.01       53.21     12.24 o 
  10  -8   5      488.57      493.15     17.75 o 
 -10  -7   5      169.03      156.95     13.38 o 
  -9  -7   5      704.09      736.76     22.87 o 
  -8  -7   5      469.76      490.06     16.50 o 
  -7  -7   5      306.44      318.08     13.15 o 
  -6  -7   5      120.59      118.70      7.80 o 
  -5  -7   5       32.50       15.82      4.52 o 
  -4  -7   5     1178.20     1156.34     30.65 o 
  -3  -7   5     1514.24     1478.99     17.77 o 
  -2  -7   5      730.99      726.53     11.04 o 
  -1  -7   5     4396.69     4296.51     46.07 o 
   0  -7   5        6.45       14.72      3.79 o 
   1  -7   5     2883.64     2722.96     27.72 o 
   2  -7   5       85.80       75.07      3.78 o 
   3  -7   5       91.61      127.81      7.27 o 
   4  -7   5      755.11      744.36     13.20 o 
   5  -7   5       28.96       29.57      5.92 o 
   6  -7   5     5206.55     4981.23     89.63 o 
   7  -7   5        1.47       18.47      5.18 o 
   8  -7   5     2199.38     2140.12     50.67 o 
   9  -7   5      402.05      398.18     15.01 o 
  10  -7   5       11.96       10.48      6.47 o 
  11  -7   5       28.84       26.28      7.36 o 
 -10  -6   5      184.96      194.49     22.62 o 
  -9  -6   5      246.38      261.38     12.70 o 
  -8  -6   5     2017.55     2101.54     35.60 o 
  -7  -6   5       54.04       44.65      5.61 o 
  -6  -6   5     1699.88     1735.30     29.36 o 
  -5  -6   5      375.82      381.25     13.06 o 
  -4  -6   5      332.54      359.47      7.41 o 
  -3  -6   5       46.83       51.51      3.09 o 
  -2  -6   5        2.95        5.10      4.14 o 
  -1  -6   5     1859.16     1893.83     31.78 o 
   0  -6   5     1859.46     1928.82     20.62 o 
   1  -6   5     1899.22     1916.53     20.50 o 
   2  -6   5     6277.72     6307.42     77.77 o 
   3  -6   5     3245.04     3299.15     36.36 o 
   4  -6   5     5289.32     5086.67    153.18 o 
   5  -6   5      156.80      144.19      9.94 o 
   6  -6   5      462.14      501.19     34.97 o 
   7  -6   5      395.88      424.35     13.37 o 
   8  -6   5      684.44      622.84     16.95 o 
   9  -6   5     1122.62     1122.06     24.54 o 
  10  -6   5      112.19      125.55      9.50 o 
  11  -6   5      545.03      558.88     18.73 o 
 -11  -5   5       29.22       23.67     13.07 o 
 -10  -5   5      520.46      567.00     34.22 o 
  -9  -5   5      147.67      132.25      8.92 o 
  -8  -5   5       22.84       31.24      8.09 o 
  -7  -5   5      243.65      240.86     10.31 o 
  -6  -5   5      589.87      594.78     12.16 o 
  -5  -5   5     3221.02     3191.81     31.85 o 
  -4  -5   5     1118.59     1092.04     14.13 o 
  -3  -5   5     7449.18     7473.32     73.97 o 
  -2  -5   5     6514.25     6236.79     62.26 o 
  -1  -5   5     1660.15     1702.37     21.03 o 
   0  -5   5     1913.42     1868.16     19.62 o 
   1  -5   5      450.09      479.94      8.93 o 
   2  -5   5     3968.62     4076.79     42.35 o 
   3  -5   5      184.07      194.17      8.58 o 
   4  -5   5     6056.99     6102.92     72.13 o 
   5  -5   5     2808.68     2797.74     38.78 o 
   6  -5   5     1584.32     1549.52     29.95 o 
   7  -5   5     1471.09     1429.37     27.53 o 
   8  -5   5      270.38      285.07     11.13 o 
   9  -5   5        5.44        3.15      4.74 o 
  10  -5   5        0.17        1.68      5.09 o 
  11  -5   5       56.58       49.98      7.69 o 
 -11  -4   5       42.98       39.20     14.83 o 
 -10  -4   5      872.17      917.22     43.12 o 
  -9  -4   5     1552.54     1582.24     29.03 o 
  -8  -4   5      587.62      594.20     15.83 o 
  -7  -4   5     4129.93     4144.62     40.70 o 
  -6  -4   5        0.01        1.97      2.07 o 
  -5  -4   5     1173.78     1216.80     15.40 o 
  -4  -4   5      768.48      791.35     11.30 o 
  -3  -4   5       66.84       64.44      3.64 o 
  -2  -4   5    15349.84    14732.38    224.68 o 
  -1  -4   5     3934.36     4288.93     43.95 o 
   0  -4   5    18654.81    18207.56    196.64 o 
   1  -4   5      202.07      207.44      6.24 o 
   2  -4   5     5109.97     4989.82     49.83 o 
   3  -4   5      313.34      349.74      7.31 o 
   4  -4   5      900.20      901.52     13.03 o 
   5  -4   5     2303.92     2250.57     32.25 o 
   6  -4   5        1.34        0.46      3.26 o 
   7  -4   5     6459.16     6267.64     76.62 o 
   8  -4   5     1533.41     1538.46     27.38 o 
   9  -4   5      194.30      188.95      9.85 o 
  10  -4   5     1283.97     1245.92     26.13 o 
  11  -4   5       22.49       12.28      5.98 o 
 -11  -3   5      168.59      152.36     20.10 o 
 -10  -3   5        2.72        3.93      8.73 o 
  -9  -3   5       43.49       43.48     16.58 o 
  -8  -3   5      281.89      265.71      8.00 o 
  -7  -3   5     1814.56     1836.71     23.14 o 
  -6  -3   5     3777.49     3793.90     36.94 o 
  -5  -3   5     1247.03     1256.57     15.65 o 
  -4  -3   5     7724.88     7477.76     64.62 o 
  -3  -3   5       83.85      126.87      4.76 o 
  -2  -3   5      414.22      401.44      7.89 o 
  -1  -3   5      906.45      949.68     15.31 o 
   0  -3   5     3139.28     3042.37     37.57 o 
   1  -3   5     3283.50     3450.34     41.82 o 
   2  -3   5      231.81      274.26     10.09 o 
   3  -3   5    15640.30    15595.62    210.53 o 
   4  -3   5       73.84       80.23      5.64 o 
   5  -3   5     2207.71     2194.64     25.16 o 
   6  -3   5      949.61      929.84     24.07 o 
   7  -3   5        8.48        8.66      3.73 o 
   8  -3   5      287.34      277.22     10.83 o 
   9  -3   5      119.23      102.41      7.53 o 
  10  -3   5     1298.35     1334.56     26.93 o 
  11  -3   5      273.82      264.81     16.38 o 
 -11  -2   5      932.40     1013.84     45.70 o 
 -10  -2   5      186.41      238.56     22.32 o 
  -9  -2   5     2310.66     2323.83     54.90 o 
  -8  -2   5     1324.01     1382.79     18.62 o 
  -7  -2   5      272.32      289.46      7.41 o 
  -6  -2   5     1782.01     1756.63     20.35 o 
  -5  -2   5      652.59      625.84      9.95 o 
  -4  -2   5     5957.12     5744.57     50.79 o 
  -3  -2   5     3509.05     3402.78     44.62 o 
  -2  -2   5     9495.32     9656.61    115.73 o 
  -1  -2   5    11962.00    11787.09    144.86 o 
   0  -2   5       72.52       56.26      5.51 o 
   1  -2   5     2009.17     2080.18     26.97 o 
   2  -2   5      496.42      537.51     10.15 o 
   3  -2   5       40.25       31.28      2.36 o 
   4  -2   5     5968.47     6220.11     71.57 o 
   5  -2   5      627.06      581.28     10.44 o 
   6  -2   5    10592.25    10203.58    114.61 o 
   7  -2   5       42.22       54.64      4.97 o 
   8  -2   5     1071.49     1032.05     20.45 o 
   9  -2   5       87.67      101.32      7.37 o 
  10  -2   5      106.58      102.71     12.27 o 
  11  -2   5       57.14       80.87     16.70 o 
 -10  -1   5      322.35      334.65     12.85 o 
  -9  -1   5      129.07      123.61      8.25 o 
  -8  -1   5     2463.56     2545.79     28.26 o 
  -7  -1   5       16.57       30.99      5.62 o 
  -6  -1   5     5386.60     5502.48     50.24 o 
  -5  -1   5     1549.55     1615.21     18.45 o 
  -4  -1   5      481.39      493.90      8.24 o 
  -3  -1   5      178.23      205.68     14.11 o 
  -2  -1   5     2860.55     3125.25     38.49 o 
  -1  -1   5     3197.22     3258.56     39.29 o 
   0  -1   5       46.31       52.90      6.86 o 
   1  -1   5     6658.90     6664.71     74.90 o 
   2  -1   5    16445.69    17156.63    217.06 o 
   3  -1   5      204.90      180.40     12.28 o 
   4  -1   5     1858.44     1705.92     20.23 o 
   5  -1   5      425.63      511.36     11.31 o 
   6  -1   5       20.30       25.46      3.90 o 
   7  -1   5      301.33      303.07      9.86 o 
   8  -1   5     1403.70     1338.51     23.61 o 
   9  -1   5     2344.79     2166.33     44.47 o 
  10  -1   5       31.14       28.13     13.65 o 
  11  -1   5      698.87      707.11     41.19 o 
 -11   0   5      206.52      233.05     14.58 o 
 -10   0   5      540.58      526.99     19.03 o 
  -9   0   5       24.98       28.02      4.89 o 
  -8   0   5       89.95      102.31      5.91 o 
  -7   0   5      633.17      640.36     11.18 o 
  -6   0   5     1993.72     2037.37     22.60 o 
  -5   0   5    13404.37    13486.05    112.18 o 
  -4   0   5     1299.05     1402.74     18.12 o 
  -3   0   5    12192.17    12141.83    100.22 o 
  -2   0   5     1782.12     1694.93     22.83 o 
  -1   0   5     2914.26     2947.76     35.76 o 
   0   0   5      475.46      445.23      8.48 o 
   1   0   5      509.96      575.00     16.28 o 
   2   0   5     8092.03     8359.86     93.00 o 
   3   0   5      392.37      437.27      9.13 o 
   4   0   5    17591.08    17154.35    186.20 o 
   5   0   5     2753.73     2708.57     29.79 o 
   6   0   5     5489.38     5404.16     54.62 o 
   7   0   5     1685.93     1620.66     29.61 o 
   8   0   5       31.86       26.62      5.85 o 
   9   0   5      263.00      252.80     22.62 o 
  10   0   5       30.43       24.26     12.72 o 
  11   0   5      264.12      283.21     27.07 o 
 -11   1   5       16.99       53.68      8.95 o 
 -10   1   5     1225.91     1220.19     30.40 o 
  -9   1   5     1250.58     1222.26     28.91 o 
  -8   1   5      137.09      135.79      7.67 o 
  -7   1   5     4338.54     4274.36     52.94 o 
  -6   1   5      221.09      235.96      6.47 o 
  -5   1   5        4.81       19.61      6.68 o 
  -4   1   5       83.25       96.69      4.64 o 
  -3   1   5     2293.84     2420.99     26.64 o 
  -2   1   5    19466.04    19266.16    176.75 o 
  -1   1   5      996.17     1073.41     15.60 o 
   0   1   5    13333.29    13303.85    144.64 o 
   1   1   5     2788.72     3027.41     36.90 o 
   2   1   5     1975.70     1996.60     26.32 o 
   3   1   5      245.67      263.84      8.14 o 
   4   1   5      291.92      300.32      7.91 o 
   5   1   5     4266.03     4220.43     51.07 o 
   6   1   5      176.29      181.16      7.07 o 
   7   1   5     2413.45     2380.25     71.31 o 
   8   1   5      414.15      416.88     27.89 o 
   9   1   5      366.51      382.48     28.07 o 
  10   1   5      530.43      495.28     33.52 o 
  11   1   5        4.54       12.19     11.54 o 
 -11   2   5       40.02       27.45      8.00 o 
 -10   2   5       10.79        5.32      6.50 o 
  -9   2   5       49.42       58.56      9.76 o 
  -8   2   5       74.64       69.49      7.52 o 
  -7   2   5     2171.58     2147.64     26.97 o 
  -6   2   5     8378.53     8252.85     72.07 o 
  -5   2   5     3788.30     3735.74     39.50 o 
  -4   2   5    10138.09     9922.62     83.59 o 
  -3   2   5      553.63      578.79      9.99 o 
  -2   2   5      305.79      330.17     27.38 o 
  -1   2   5     7798.97     8502.83     91.36 o 
   0   2   5     5253.55     5415.15     53.15 o 
   1   2   5    17570.42    18070.63    165.87 o 
   2   2   5      698.24      706.39     14.59 o 
   3   2   5    15679.64    15469.76    166.42 o 
   4   2   5       28.65       25.84      2.49 o 
   5   2   5     3079.41     2952.69     32.67 o 
   6   2   5      774.43      711.75     14.84 o 
   7   2   5        7.39        9.58      4.10 o 
   8   2   5     1081.67     1068.81     45.47 o 
   9   2   5       13.09        7.03     11.49 o 
  10   2   5     1271.32     1295.50     56.02 o 
  11   2   5      274.30      214.42     25.84 o 
 -11   3   5      743.45      746.31     25.62 o 
 -10   3   5       53.40       42.57     11.13 o 
  -9   3   5      486.34      415.83     17.05 o 
  -8   3   5      241.48      201.10     11.73 o 
  -7   3   5      103.91      103.06      6.62 o 
  -6   3   5      516.75      515.27     11.02 o 
  -5   3   5      170.92      184.67      6.51 o 
  -4   3   5     5857.58     5706.31     70.39 o 
  -3   3   5     1665.50     1657.70     20.48 o 
  -2   3   5     6899.59     7115.82     67.29 o 
  -1   3   5      901.95      788.16      9.89 o 
   0   3   5      395.29      416.18      7.60 o 
   1   3   5       14.35       25.74      2.50 o 
   2   3   5     1090.50     1152.56     15.37 o 
   3   3   5     3310.39     3473.03     43.83 o 
   4   3   5      456.94      445.00     10.99 o 
   5   3   5     1266.57     1273.40     21.71 o 
   6   3   5     2817.41     2789.87     38.93 o 
   7   3   5       43.92       66.84      8.64 o 
   8   3   5      751.79      799.45     39.61 o 
   9   3   5      263.20      287.96     25.49 o 
  10   3   5       85.02       83.74     17.64 o 
 -11   4   5        4.53        7.40      7.62 o 
 -10   4   5      490.00      503.23     20.51 o 
  -9   4   5      229.75      193.30     13.23 o 
  -8   4   5     3386.58     3348.49     58.11 o 
  -7   4   5        9.24       24.78      5.21 o 
  -6   4   5     7285.93     7198.01     70.98 o 
  -5   4   5      233.36      233.45      7.25 o 
  -4   4   5      302.83      288.66      7.81 o 
  -3   4   5      125.26      146.75      5.30 o 
  -2   4   5      366.84      355.88      9.06 o 
  -1   4   5     6829.14     6814.22     58.77 o 
   0   4   5     4943.54     5017.40     50.68 o 
   1   4   5     1161.52     1008.93     18.84 o 
   2   4   5     9385.64     8954.67    123.49 o 
   3   4   5     1526.39     1547.48     19.76 o 
   4   4   5     1728.06     1642.44     26.05 o 
   5   4   5       38.22       36.27      4.67 o 
   6   4   5       15.11       23.37      4.12 o 
   7   4   5      882.70      839.63     20.91 o 
   8   4   5      725.08      797.58     39.61 o 
   9   4   5     1389.97     1502.81     60.47 o 
  10   4   5       30.54       30.65     15.29 o 
 -11   5   5      176.09      144.69     13.55 o 
 -10   5   5      451.18      434.86     19.91 o 
  -9   5   5       19.15       14.77      7.19 o 
  -8   5   5      278.13      248.27     14.02 o 
  -7   5   5      284.80      310.57     14.60 o 
  -6   5   5     2417.73     2376.45     29.51 o 
  -5   5   5     3081.54     3052.99     35.00 o 
  -4   5   5     1337.11     1322.10     18.92 o 
  -3   5   5     5992.80     5996.44     59.46 o 
  -2   5   5      900.37      867.04     13.78 o 
  -1   5   5        0.90        7.55      1.78 o 
   0   5   5      428.12      506.28      9.05 o 
   1   5   5        6.49        1.02      1.77 o 
   2   5   5     6680.46     6660.87     78.47 o 
   3   5   5      341.15      330.01     10.43 o 
   4   5   5     7521.22     7260.31     93.32 o 
   5   5   5      990.85      984.98     20.01 o 
   6   5   5     1003.69      976.46     20.45 o 
   7   5   5        8.33       19.59      4.99 o 
   8   5   5       63.07       71.31     14.77 o 
   9   5   5      335.72      359.80     29.88 o 
  10   5   5        7.79        4.75     12.07 o 
 -10   6   5      406.25      435.54     30.03 o 
  -9   6   5      431.63      426.51     19.19 o 
  -8   6   5      150.91      162.32     12.20 o 
  -7   6   5     1587.83     1550.33     34.80 o 
  -6   6   5      205.23      199.29      8.47 o 
  -5   6   5       32.55       22.12      3.65 o 
  -4   6   5      190.36      194.39      8.45 o 
  -3   6   5      690.42      722.69     13.14 o 
  -2   6   5     6410.31     6406.22     63.34 o 
  -1   6   5        0.71       24.74      5.63 o 
   0   6   5    10416.69    10176.40     86.20 o 
   1   6   5      898.58      954.75     16.91 o 
   2   6   5      801.95      830.17     26.02 o 
   3   6   5      125.27      123.27      7.14 o 
   4   6   5       30.67       44.07     14.12 o 
   5   6   5      890.32      860.41     19.34 o 
   6   6   5      349.33      340.22     12.45 o 
   7   6   5     1958.12     2049.81     34.93 o 
   8   6   5      784.23      754.02     24.80 o 
   9   6   5      159.73      155.17     21.50 o 
 -10   7   5        0.76       -9.00      6.23 o 
  -9   7   5      226.21      201.75     14.96 o 
  -8   7   5        7.62        2.37      6.94 o 
  -7   7   5     1941.22     1853.16     39.98 o 
  -6   7   5     1685.27     1686.24     33.63 o 
  -5   7   5     1664.00     1657.86     23.84 o 
  -4   7   5     1362.61     1348.97     20.30 o 
  -3   7   5      423.46      414.53     11.27 o 
  -2   7   5       13.76       15.99      3.24 o 
  -1   7   5      287.01      277.01      9.13 o 
   0   7   5     1921.55     1857.28     43.69 o 
   1   7   5     4388.08     4311.91     69.54 o 
   2   7   5     1032.94     1051.91     20.70 o 
   3   7   5     2481.29     2587.71     38.72 o 
   4   7   5        9.02       20.85      4.93 o 
   5   7   5      138.67      154.37      8.94 o 
   6   7   5       21.74        5.82      5.71 o 
   7   7   5      100.66      110.59      8.56 o 
   8   7   5      525.05      532.63     18.32 o 
  -9   8   5      445.00      463.47     21.31 o 
  -8   8   5       78.49       91.38     11.08 o 
  -7   8   5       26.34       38.73      8.64 o 
  -6   8   5      299.99      328.96     16.23 o 
  -5   8   5        3.39       -0.97      4.14 o 
  -4   8   5     4193.62     4238.93     47.45 o 
  -3   8   5      472.35      475.18     11.43 o 
  -2   8   5     2431.52     2462.06     30.59 o 
  -1   8   5      928.44      945.10     19.00 o 
   0   8   5      146.60      146.16     10.17 o 
   1   8   5       20.57       12.42      5.22 o 
   2   8   5        6.37        3.45      3.96 o 
   3   8   5      366.85      423.34     33.13 o 
   4   8   5      948.31      936.05     21.40 o 
   5   8   5      121.62      117.59      9.56 o 
   6   8   5     1052.82     1024.26     26.23 o 
   7   8   5       11.95       12.18      5.39 o 
   8   8   5      239.30      244.37     13.01 o 
  -8   9   5     1070.96     1088.64     32.06 o 
  -7   9   5        8.77        1.38      7.00 o 
  -6   9   5     1074.15     1071.45     29.33 o 
  -5   9   5       30.24       34.21      5.86 o 
  -4   9   5        4.70        7.62      3.95 o 
  -3   9   5      478.08      489.60     13.19 o 
  -2   9   5      174.18      201.76      9.76 o 
  -1   9   5     2496.10     2464.54     46.34 o 
   0   9   5       54.74       43.51      6.86 o 
   1   9   5     1279.81     1293.84     30.92 o 
   2   9   5      853.70      858.68     24.75 o 
   3   9   5      263.39      257.61     14.00 o 
   4   9   5       62.07       52.70      6.72 o 
   5   9   5       13.28        2.17      5.15 o 
   6   9   5      188.88      203.06     12.58 o 
   7   9   5      262.36      289.89     13.91 o 
  -8  10   5       28.07       28.71     13.57 o 
  -7  10   5      134.78      122.77     11.61 o 
  -6  10   5      342.96      355.68     20.16 o 
  -5  10   5     1210.88     1253.32     22.01 o 
  -4  10   5      143.97      129.03      7.57 o 
  -3  10   5     1462.79     1514.23     34.67 o 
  -2  10   5      233.25      233.02     13.75 o 
  -1  10   5       62.30       38.72      7.70 o 
   0  10   5       10.20        4.06      5.23 o 
   1  10   5      106.23       86.48     15.06 o 
   2  10   5     1014.33     1038.04     28.98 o 
   3  10   5      275.11      260.89     14.92 o 
   4  10   5      701.11      798.52     25.60 o 
   5  10   5      230.68      250.77     15.54 o 
  -6  11   5        0.32        3.67      6.44 o 
  -5  11   5      150.18      148.59      9.76 o 
  -4  11   5       40.19       43.91      8.38 o 
  -3  11   5      837.65      836.60     25.83 o 
  -2  11   5     1175.89     1214.06     44.65 o 
  -1  11   5       56.62       44.82      8.37 o 
   0  11   5     1074.43     1020.89     29.33 o 
   1  11   5       65.46       76.74      9.62 o 
   2  11   5       70.59       64.67      9.05 o 
   3  11   5       70.07       84.55     10.54 o 
   4  11   5      126.07      106.54     11.08 o 
  -4  12   5      417.10      467.53     21.68 o 
  -3  12   5        3.10       12.33      9.23 o 
  -2  12   5        3.72        1.84      6.25 o 
  -1  12   5       15.63       11.43      7.46 o 
   0  12   5      320.01      319.15     17.11 o 
   1  12   5      530.26      541.89     22.63 o 
   2  12   5       43.34       32.81     12.48 o 
  -2 -14   6      114.42      104.15     11.27 o 
  -1 -14   6      128.55      124.82     10.01 o 
   0 -14   6       31.60       34.41      8.94 o 
   1 -14   6        0.50        2.50      4.93 o 
   2 -14   6      106.78      103.22     12.28 o 
   3 -14   6       24.14       11.19     10.43 o 
   4 -14   6      275.26      269.78     13.42 o 
  -4 -13   6        0.96       -4.04      5.20 o 
  -3 -13   6      336.93      346.51     15.17 o 
  -2 -13   6      309.28      320.43     19.04 o 
  -1 -13   6       91.33       91.14      8.41 o 
   0 -13   6      801.45      837.48     25.69 o 
   1 -13   6       86.27       98.42     13.22 o 
   2 -13   6      187.74      218.75     11.56 o 
   3 -13   6       68.27       71.35     11.90 o 
   4 -13   6        0.14        1.66      5.50 o 
   5 -13   6      172.46      170.70     16.08 o 
   6 -13   6        0.80       -2.37      8.42 o 
  -6 -12   6      282.19      308.08     14.93 o 
  -5 -12   6      100.96       88.99      9.43 o 
  -4 -12   6      658.50      638.36     25.59 o 
  -3 -12   6       19.22        9.17      6.21 o 
  -2 -12   6      193.48      192.56     13.45 o 
  -1 -12   6       64.49       56.66      7.06 o 
   0 -12   6        4.68       -6.45      4.30 o 
   1 -12   6      434.29      404.54     11.82 o 
   2 -12   6       10.89        1.81      3.55 o 
   3 -12   6     1473.09     1516.40     40.16 o 
   4 -12   6       87.20      121.62      9.08 o 
   5 -12   6      535.39      568.45     18.09 o 
   6 -12   6       58.16       57.06      7.70 o 
   7 -12   6        0.53       -5.81      5.69 o 
  -7 -11   6        0.33       -9.66      6.44 o 
  -6 -11   6      113.37       86.06      8.76 o 
  -5 -11   6       34.03       28.16      6.46 o 
  -4 -11   6     1240.97     1213.19     53.05 o 
  -3 -11   6      399.55      339.56     14.80 o 
  -2 -11   6      333.59      304.16     12.49 o 
  -1 -11   6     1281.90     1271.40     25.80 o 
   0 -11   6       54.56       41.95      5.14 o 
   1 -11   6      270.84      283.75      8.60 o 
   2 -11   6       17.49       11.12      3.86 o 
   3 -11   6      186.92      178.01     13.06 o 
   4 -11   6      685.81      727.29     19.15 o 
   5 -11   6      431.86      402.50     14.97 o 
   6 -11   6      959.89     1027.88     30.18 o 
   7 -11   6        1.97       -0.80      6.44 o 
   8 -11   6      302.03      302.23     19.73 o 
  -8 -10   6      382.32      388.95     16.23 o 
  -7 -10   6       58.54       45.13      7.55 o 
  -6 -10   6      556.55      594.96     18.47 o 
  -5 -10   6      630.59      633.58     18.79 o 
  -4 -10   6       35.46       34.71      6.16 o 
  -3 -10   6       31.94       31.47      5.79 o 
  -2 -10   6       11.30        2.80      4.31 o 
  -1 -10   6      502.94      478.00     11.96 o 
   0 -10   6      378.83      360.52      9.11 o 
   1 -10   6     2244.38     2246.65     35.81 o 
   2 -10   6     2311.94     2377.55     31.89 o 
   3 -10   6      120.26      129.37      9.73 o 
   4 -10   6      380.17      351.47     13.02 o 
   5 -10   6        0.22        1.35      8.38 o 
   6 -10   6      484.99      457.44     22.99 o 
   7 -10   6       74.30       65.14      7.61 o 
   8 -10   6      179.48      166.33     10.84 o 
   9 -10   6      431.60      422.90     16.52 o 
  -8  -9   6        2.48       -7.52      5.01 o 
  -7  -9   6      249.00      256.72     13.18 o 
  -6  -9   6        2.20        2.47      5.83 o 
  -5  -9   6     1875.92     1788.76     32.42 o 
  -4  -9   6      437.70      467.43     17.07 o 
  -3  -9   6     4954.00     4777.92     63.48 o 
  -2  -9   6       97.36       77.00      5.44 o 
  -1  -9   6      688.48      721.93     14.09 o 
   0  -9   6      234.81      240.24      7.34 o 
   1  -9   6       68.11       63.30      4.33 o 
   2  -9   6     3246.05     3256.90     33.89 o 
   3  -9   6       21.52       20.72      3.36 o 
   4  -9   6     2123.68     2168.46     34.37 o 
   5  -9   6      927.85      976.56     21.34 o 
   6  -9   6       36.67       35.24      5.64 o 
   7  -9   6      254.41      245.80     11.91 o 
   8  -9   6        2.94       -6.70      4.51 o 
   9  -9   6       21.41       18.60      6.60 o 
  10  -9   6        5.80        6.90      6.35 o 
  -9  -8   6      561.04      588.44     19.28 o 
  -8  -8   6       55.90       42.24      7.47 o 
  -7  -8   6      998.04     1074.54     24.80 o 
  -6  -8   6       51.35       38.64      6.79 o 
  -5  -8   6       18.00       13.97      5.01 o 
  -4  -8   6      259.69      238.72     11.02 o 
  -3  -8   6      757.24      763.04     14.62 o 
  -2  -8   6     2432.55     2357.74     25.85 o 
  -1  -8   6      427.01      429.09      8.78 o 
   0  -8   6     3304.48     3198.54     32.53 o 
   1  -8   6      277.96      255.32      7.09 o 
   2  -8   6      460.57      444.94      9.09 o 
   3  -8   6      166.97      177.68      6.26 o 
   4  -8   6        2.55        0.30      3.51 o 
   5  -8   6      564.24      577.02     16.29 o 
   6  -8   6      126.10      117.29      9.54 o 
   7  -8   6      738.65      693.94     18.17 o 
   8  -8   6      781.06      767.50     20.35 o 
   9  -8   6      391.35      363.83     14.79 o 
  10  -8   6      224.12      236.24     13.23 o 
 -10  -7   6        8.64       10.92      7.92 o 
  -9  -7   6      376.40      387.29     15.79 o 
  -8  -7   6      136.80      134.88      9.92 o 
  -7  -7   6     2197.69     2275.05     42.98 o 
  -6  -7   6      757.97      743.29     32.17 o 
  -5  -7   6     2330.53     2249.37     35.57 o 
  -4  -7   6     2476.14     2412.39     26.29 o 
  -3  -7   6      128.07      126.16      5.05 o 
  -2  -7   6       81.09       78.95      3.90 o 
  -1  -7   6      213.20      228.95      8.87 o 
   0  -7   6      932.63      879.72     12.62 o 
   1  -7   6     3893.15     3938.91     37.78 o 
   2  -7   6     1534.44     1496.73     17.99 o 
   3  -7   6     8275.05     8349.13     72.52 o 
   4  -7   6       81.26       80.35      4.79 o 
   5  -7   6     1119.21     1102.77     21.69 o 
   6  -7   6       23.81       13.14      4.67 o 
   7  -7   6        0.02       -1.75      6.23 o 
   8  -7   6      359.18      376.24     14.35 o 
   9  -7   6        8.98        2.76      5.27 o 
  10  -7   6      997.52      972.59     24.61 o 
  11  -7   6       52.10       51.31      8.19 o 
 -10  -6   6       19.21       17.24      8.18 o 
  -9  -6   6      242.75      264.88     13.98 o 
  -8  -6   6       28.14       22.29      9.73 o 
  -7  -6   6        0.05        0.87      4.13 o 
  -6  -6   6      104.64      111.49      7.56 o 
  -5  -6   6      853.27      881.66     13.30 o 
  -4  -6   6     3284.23     3300.46     33.12 o 
  -3  -6   6     1288.18     1316.96     16.46 o 
  -2  -6   6     1194.50     1185.59     15.10 o 
  -1  -6   6     3321.80     3216.04     31.51 o 
   0  -6   6      469.81      546.21     10.99 o 
   1  -6   6     3878.77     3849.00     36.51 o 
   2  -6   6       59.71       62.46      3.59 o 
   3  -6   6     1304.02     1328.68     18.72 o 
   4  -6   6     1838.71     1866.38     23.84 o 
   5  -6   6     1243.67     1218.75     22.44 o 
   6  -6   6     4248.09     4121.29     54.89 o 
   7  -6   6      113.94      130.23     11.87 o 
   8  -6   6      396.94      374.88     13.65 o 
   9  -6   6      348.63      327.72     15.26 o 
  10  -6   6       80.42       71.15      8.09 o 
  11  -6   6       46.90       32.69      7.29 o 
 -10  -5   6      444.77      468.97     31.76 o 
  -9  -5   6      205.12      212.16     11.51 o 
  -8  -5   6     2960.58     2960.88     44.60 o 
  -7  -5   6      450.75      454.03     22.65 o 
  -6  -5   6      818.49      894.66     13.83 o 
  -5  -5   6      685.86      689.30     11.37 o 
  -4  -5   6      426.23      394.54      8.00 o 
  -3  -5   6      415.99      425.35      8.07 o 
  -2  -5   6       91.89       98.40      4.26 o 
  -1  -5   6    12036.94    11740.93     98.15 o 
   0  -5   6     3629.05     3624.12     34.12 o 
   1  -5   6    17124.95    16841.24    143.40 o 
   2  -5   6     4654.44     4548.32     54.32 o 
   3  -5   6     5160.01     5153.13     52.60 o 
   4  -5   6      252.62      234.45     18.10 o 
   5  -5   6       47.21       48.12      4.85 o 
   6  -5   6     3071.81     2968.58     42.09 o 
   7  -5   6      945.91      888.36     19.48 o 
   8  -5   6       55.95       62.21      7.34 o 
   9  -5   6     1170.07     1203.27     25.34 o 
  10  -5   6       32.45       42.41     11.41 o 
  11  -5   6      407.14      382.64     15.16 o 
 -11  -4   6       11.93        6.27     10.55 o 
 -10  -4   6      212.87      234.51     22.97 o 
  -9  -4   6       19.76       23.09      7.60 o 
  -8  -4   6       35.24       28.41      6.85 o 
  -7  -4   6      533.74      533.67     10.76 o 
  -6  -4   6      536.85      602.88     22.95 o 
  -5  -4   6     5905.15     5859.23     53.48 o 
  -4  -4   6       33.73       38.26      3.03 o 
  -3  -4   6     6495.84     6388.38     56.43 o 
  -2  -4   6     1316.18     1274.84     15.29 o 
  -1  -4   6      591.45      579.16      8.95 o 
   0  -4   6      919.35      967.51     12.27 o 
   1  -4   6      122.15      125.17      4.72 o 
   2  -4   6    11763.17    11961.60    112.20 o 
   3  -4   6      136.09      127.76      8.03 o 
   4  -4   6     4507.09     4302.88     56.06 o 
   5  -4   6      546.02      498.67     14.55 o 
   6  -4   6       95.37       90.99      6.11 o 
   7  -4   6       50.75       47.48     10.79 o 
   8  -4   6      109.46       98.25      7.14 o 
   9  -4   6      184.45      180.36     10.07 o 
  10  -4   6      155.24      140.12      9.44 o 
  11  -4   6      127.00      127.66      9.75 o 
 -11  -3   6       67.34       61.70     15.59 o 
 -10  -3   6      432.23      459.48     28.95 o 
  -9  -3   6     1524.80     1518.67     38.28 o 
  -8  -3   6      643.08      635.68     12.17 o 
  -7  -3   6     1244.06     1243.96     17.24 o 
  -6  -3   6      611.38      611.72     10.73 o 
  -5  -3   6      208.35      239.96      6.37 o 
  -4  -3   6     3021.26     3035.99     30.10 o 
  -3  -3   6     1940.51     1978.53     48.37 o 
  -2  -3   6     4192.92     3845.72     35.67 o 
  -1  -3   6     6962.82     7188.58     69.95 o 
   0  -3   6    16954.81    16629.97    152.69 o 
   1  -3   6      465.26      547.36     12.95 o 
   2  -3   6     7486.00     7658.02     73.67 o 
   3  -3   6      418.30      472.13     18.73 o 
   4  -3   6       55.46       53.08      4.11 o 
   5  -3   6     4169.07     4169.45     43.75 o 
   6  -3   6        5.01        6.96      3.21 o 
   7  -3   6     3084.19     2937.81     41.55 o 
   8  -3   6     1654.11     1550.15     27.35 o 
   9  -3   6      731.96      749.08     18.68 o 
  10  -3   6      255.46      277.84     12.49 o 
  11  -3   6       17.59       10.96     11.60 o 
 -10  -2   6        8.70       10.20     10.20 o 
  -9  -2   6      340.41      360.03     12.74 o 
  -8  -2   6      278.50      285.13      8.26 o 
  -7  -2   6     3045.97     3118.18     32.72 o 
  -6  -2   6     1785.98     1847.45     21.59 o 
  -5  -2   6     2875.94     3088.62     43.30 o 
  -4  -2   6     1108.39     1039.97     13.62 o 
  -3  -2   6      259.27      329.51      6.69 o 
  -2  -2   6     1216.09     1233.14     14.44 o 
  -1  -2   6      371.76      433.74      8.03 o 
   0  -2   6     5591.79     5642.97     65.31 o 
   1  -2   6     2929.48     3177.21     58.39 o 
   2  -2   6     7680.06     7672.69     73.54 o 
   3  -2   6    13416.28    13587.91    125.98 o 
   4  -2   6      239.81      232.56      7.17 o 
   5  -2   6     1731.59     1795.46     26.85 o 
   6  -2   6       21.01       20.17      4.01 o 
   7  -2   6       58.45       59.85      5.31 o 
   8  -2   6      532.97      514.18     14.30 o 
   9  -2   6       40.94       44.97      6.40 o 
  10  -2   6     1662.30     1578.92     61.58 o 
  11  -2   6       77.00       46.12     15.18 o 
 -11  -1   6     1295.51     1347.65     45.76 o 
 -10  -1   6       13.55       19.07     11.49 o 
  -9  -1   6     1660.82     1688.55     29.75 o 
  -8  -1   6      214.10      207.71      7.31 o 
  -7  -1   6       35.38       28.09      3.26 o 
  -6  -1   6     2341.27     2329.89     25.50 o 
  -5  -1   6      321.58      302.42      7.14 o 
  -4  -1   6    16282.33    16342.21    134.42 o 
  -3  -1   6     3512.72     3507.44     33.11 o 
  -2  -1   6     8051.91     7938.37     67.52 o 
  -1  -1   6     6623.65     6382.72     62.25 o 
   0  -1   6       45.85       40.52      3.72 o 
   1  -1   6       81.82       79.18      4.53 o 
   2  -1   6       13.50       17.66      2.11 o 
   3  -1   6     4517.93     4805.45     48.25 o 
   4  -1   6     4427.97     4258.04     43.81 o 
   5  -1   6     1694.09     1662.24     23.98 o 
   6  -1   6     7692.81     7477.67     86.67 o 
   8  -1   6      400.10      399.46     12.39 o 
   9  -1   6       12.20       11.90     10.37 o 
  10  -1   6        0.33       -1.76     10.43 o 
  11  -1   6      262.99      237.03     25.02 o 
 -11   0   6      175.66      147.97     19.75 o 
 -10   0   6      703.15      716.57     22.53 o 
  -9   0   6       86.88       91.83      8.57 o 
  -8   0   6     1809.61     1843.45     26.56 o 
  -7   0   6      122.09      115.77      5.41 o 
  -6   0   6     2229.88     2204.41     24.44 o 
  -5   0   6      771.52      722.64     11.16 o 
  -4   0   6     1595.57     1633.60     18.49 o 
  -3   0   6     4151.09     4368.47     44.07 o 
  -2   0   6     1044.07     1106.85     16.75 o 
  -1   0   6     4397.65     4213.27     37.76 o 
   0   0   6     2574.34     2652.03     28.61 o 
   1   0   6     7874.98     7951.88     89.25 o 
   2   0   6     6908.32     7239.91     82.20 o 
   3   0   6     2359.40     2428.53     32.41 o 
   4   0   6       11.77        6.19      2.11 o 
   5   0   6        0.97       -1.76      2.53 o 
   6   0   6     3049.73     3024.61     66.58 o 
   7   0   6      488.93      482.10     12.31 o 
   8   0   6     1878.39     1775.56     61.41 o 
   9   0   6     2226.17     2193.39     73.83 o 
  10   0   6       29.11       12.01     12.31 o 
  11   0   6      186.37      194.26     23.61 o 
 -11   1   6      157.27      157.39     12.56 o 
 -10   1   6      147.53      145.49     11.46 o 
  -9   1   6        3.60       17.95      6.07 o 
  -8   1   6      109.51      124.11      7.49 o 
  -7   1   6     2591.32     2602.49     31.59 o 
  -6   1   6      375.91      357.51      8.16 o 
  -5   1   6     7552.52     7291.18     89.63 o 
  -4   1   6      139.04      159.90      4.86 o 
  -3   1   6     9242.34     9102.30     95.99 o 
  -2   1   6       40.38       68.77     13.71 o 
  -1   1   6     6040.36     6353.29     54.78 o 
   0   1   6     2158.93     2295.15     25.54 o 
   1   1   6      284.26      295.79      6.45 o 
   2   1   6    12420.91    12740.99    119.14 o 
   3   1   6      288.15      393.89      8.01 o 
   4   1   6     8871.07     9236.40     88.70 o 
   5   1   6     1864.93     1958.68     20.91 o 
   6   1   6     1653.69     1696.12     22.04 o 
   7   1   6       31.63       38.79     10.84 o 
   8   1   6       88.26       62.35     13.59 o 
   9   1   6      275.27      265.16     24.43 o 
  10   1   6      329.11      313.09     28.42 o 
  11   1   6      400.77      391.97     32.12 o 
 -11   2   6        0.17       -4.13      6.14 o 
 -10   2   6     1219.48     1241.84     31.95 o 
  -9   2   6      634.43      618.55     20.76 o 
  -8   2   6       72.71       70.54      7.89 o 
  -7   2   6      701.85      688.09     13.57 o 
  -6   2   6        5.69        9.12      3.04 o 
  -5   2   6      108.95      121.29      5.76 o 
  -4   2   6      450.99      476.31      7.95 o 
  -3   2   6     8982.16     9080.72     99.12 o 
  -2   2   6     7394.44     7566.66     82.91 o 
  -1   2   6     4205.01     4347.81     39.27 o 
   0   2   6     6856.00     6890.21     66.44 o 
   1   2   6      408.21      458.23      8.48 o 
   2   2   6       19.14       28.87      4.16 o 
   3   2   6       81.94       87.75      4.61 o 
   4   2   6     3296.00     3318.43     36.22 o 
   5   2   6     2558.00     2560.07     29.84 o 
   6   2   6        1.66       -6.72      4.48 o 
   7   2   6     1119.55      997.73     41.66 o 
   8   2   6      694.78      632.17     34.57 o 
   9   2   6      394.99      429.24     30.47 o 
  10   2   6      252.23      248.75     25.72 o 
  11   2   6        5.35        9.90     12.77 o 
 -11   3   6       22.39       12.81      8.09 o 
 -10   3   6       72.17       71.51      9.92 o 
  -9   3   6      449.63      427.14     17.79 o 
  -8   3   6      165.14      205.86     12.53 o 
  -7   3   6     4649.71     4472.00     48.52 o 
  -6   3   6     3366.92     3352.88     38.08 o 
  -5   3   6     2607.20     2560.88     30.35 o 
  -4   3   6     1714.36     1642.38     21.51 o 
  -3   3   6      361.10      347.40      8.21 o 
  -2   3   6       37.94       41.87      3.05 o 
  -1   3   6      146.81      153.83      4.11 o 
   0   3   6     2787.94     2668.04     26.08 o 
   1   3   6     5538.64     5516.95     55.51 o 
   2   3   6     3574.58     3599.52     38.60 o 
   3   3   6     7353.06     7111.90     70.26 o 
   4   3   6      453.19      419.46     11.36 o 
   5   3   6      948.85      923.46     18.23 o 
   6   3   6       91.70       72.83      5.58 o 
   7   3   6       40.37       48.17      6.83 o 
   8   3   6     1181.08     1151.25     48.98 o 
   9   3   6        1.61       -6.39     10.78 o 
  10   3   6     1471.09     1566.56     64.45 o 
 -11   4   6      994.86      920.82     29.62 o 
 -10   4   6       49.83       36.02      8.47 o 
  -9   4   6      353.68      377.81     19.25 o 
  -8   4   6      403.40      375.49     16.27 o 
  -7   4   6       54.26       58.14      4.99 o 
  -6   4   6     4385.98     4223.69     46.13 o 
  -5   4   6      801.77      762.60     14.00 o 
  -4   4   6    11664.61    11553.51    107.77 o 
  -3   4   6      257.07      240.75      7.47 o 
  -2   4   6     3415.80     3411.93     42.50 o 
  -1   4   6      897.81      900.82     14.77 o 
   0   4   6        4.51       16.51      2.71 o 
   1   4   6        0.76        5.78      1.90 o 
   2   4   6      285.59      297.55      8.25 o 
   3   4   6     4592.20     4553.58     56.90 o 
   4   4   6     1877.36     1811.08     28.50 o 
   5   4   6     2152.26     2086.10     32.23 o 
   6   4   6     1445.24     1454.67     25.78 o 
   7   4   6      208.64      194.48      9.48 o 
   8   4   6      172.53      140.93     18.81 o 
   9   4   6        0.16        9.49     11.43 o 
  10   4   6      153.27      135.36     21.27 o 
 -10   5   6      380.85      409.14     19.74 o 
  -9   5   6      358.22      385.34     18.06 o 
  -8   5   6     2114.23     1998.47     41.82 o 
  -7   5   6        0.05       -1.31      4.91 o 
  -6   5   6      725.93      732.33     17.90 o 
  -5   5   6      437.31      414.10     10.40 o 
  -4   5   6      628.47      649.75     14.78 o 
  -3   5   6      652.40      672.96     12.57 o 
  -2   5   6      116.90      129.25      5.85 o 
  -1   5   6     3126.29     3114.17     34.37 o 
   0   5   6     3396.49     3420.12     33.02 o 
   1   5   6     3819.61     3803.08     39.87 o 
   2   5   6     2903.97     2816.10     38.94 o 
   3   5   6     1102.97     1082.06     20.32 o 
   4   5   6       15.31       17.45      4.09 o 
   5   5   6       23.71       27.93      4.80 o 
   6   5   6      896.17      892.96     20.04 o 
   7   5   6     1048.01      961.88     21.56 o 
   8   5   6      568.18      645.99     36.86 o 
   9   5   6      772.05      752.93     42.19 o 
 -10   6   6       18.38       27.22      8.49 o 
  -9   6   6       18.65       20.35      7.81 o 
  -8   6   6      583.74      583.47     21.41 o 
  -7   6   6     1083.00     1026.19     27.62 o 
  -6   6   6     1146.06     1109.37     18.86 o 
  -5   6   6     2186.99     2191.39     28.66 o 
  -4   6   6        0.84        8.74      3.23 o 
  -3   6   6     3278.02     3271.95     37.27 o 
  -2   6   6       97.22       90.01      5.05 o 
  -1   6   6       73.90       84.51      7.85 o 
   0   6   6      712.80      724.69     12.71 o 
   1   6   6      225.94      220.45      8.67 o 
   2   6   6     7028.44     6754.81     81.36 o 
   3   6   6      412.27      376.68     11.99 o 
   4   6   6     5069.39     4977.07     64.58 o 
   5   6   6      148.35      139.92      8.58 o 
   6   6   6      241.27      221.12     10.82 o 
   7   6   6      190.77      181.01     10.47 o 
   8   6   6       14.72       30.76     13.24 o 
   9   6   6      368.69      424.55     33.05 o 
  -9   7   6      158.11      134.84     14.59 o 
  -8   7   6      227.90      228.89     15.91 o 
  -7   7   6      254.17      281.89     15.33 o 
  -6   7   6        0.01        0.34      3.78 o 
  -5   7   6     1047.57     1002.52     17.91 o 
  -4   7   6     1032.43     1065.19     23.66 o 
  -3   7   6     1050.15     1031.39     17.31 o 
  -2   7   6     1989.26     1922.13     25.41 o 
  -1   7   6      500.58      510.02     11.23 o 
   0   7   6     2652.89     2680.95     65.86 o 
   1   7   6      322.38      338.70     14.48 o 
   2   7   6      326.77      342.67     17.85 o 
   3   7   6       30.48       30.26      7.37 o 
   4   7   6      265.09      281.99     11.76 o 
   5   7   6      218.21      212.41     10.46 o 
   6   7   6       46.36       35.95      6.09 o 
   7   7   6      922.08      948.60     22.94 o 
   8   7   6      197.94      196.43     30.74 o 
  -9   8   6      324.24      344.48     23.73 o 
  -8   8   6       26.69       18.38      8.07 o 
  -7   8   6     2346.12     2238.22     46.93 o 
  -6   8   6      451.43      448.57     12.82 o 
  -5   8   6      728.90      717.63     15.60 o 
  -4   8   6      129.24      129.76      7.10 o 
  -3   8   6       61.32       55.20      5.19 o 
  -2   8   6     1362.01     1320.72     20.42 o 
  -1   8   6       57.60       41.10      6.67 o 
   0   8   6     2444.15     2424.49     62.87 o 
   1   8   6      836.33      851.16     23.66 o 
   2   8   6     1658.62     1616.71     35.24 o 
   3   8   6     1678.09     1629.34     62.70 o 
   4   8   6        2.36        4.35      4.58 o 
   5   8   6       58.67       56.28      6.70 o 
   6   8   6       55.79       39.89      6.78 o 
   7   8   6      110.13      128.12      9.69 o 
  -8   9   6        4.51       -1.00      7.37 o 
  -7   9   6        0.51       -0.65      6.52 o 
  -6   9   6      842.70      813.62     32.20 o 
  -5   9   6       58.80       60.69      5.81 o 
  -4   9   6     2155.17     2184.94     30.42 o 
  -3   9   6      530.71      532.43     13.21 o 
  -2   9   6      616.06      630.64     20.69 o 
  -1   9   6      258.11      250.35     20.57 o 
   0   9   6       68.92       61.89      7.96 o 
   1   9   6       19.73       27.02      6.87 o 
   2   9   6      193.42      148.84     11.29 o 
   3   9   6     1134.12     1145.80     30.23 o 
   4   9   6      486.47      449.60     19.12 o 
   5   9   6      301.07      278.42     15.72 o 
   6   9   6      493.42      489.22     17.47 o 
  -7  10   6       31.97       24.62      9.99 o 
  -6  10   6      197.29      184.87     19.75 o 
  -5  10   6       45.47       30.13      6.54 o 
  -4  10   6      257.90      249.37     10.37 o 
  -3  10   6      480.70      443.07     21.10 o 
  -2  10   6       94.49      101.21     11.22 o 
  -1  10   6     1677.01     1687.69     38.24 o 
   0  10   6      112.29      118.24     10.88 o 
   1  10   6      939.76      938.22     27.49 o 
   2  10   6      197.14      188.98     13.92 o 
   3  10   6      172.97      166.31     17.67 o 
   4  10   6       22.38       11.45      8.56 o 
   5  10   6        8.72       13.31     13.65 o 
  -5  11   6      434.16      439.53     15.61 o 
  -4  11   6        4.56        9.63      6.66 o 
  -3  11   6      132.41      141.17     11.99 o 
  -2  11   6       85.23       82.65     10.23 o 
  -1  11   6       20.49       17.29      7.52 o 
   0  11   6       77.17       57.45      9.29 o 
   1  11   6       30.43       16.58      7.48 o 
   2  11   6      555.76      532.20     21.49 o 
   3  11   6       70.98       69.36      9.89 o 
  -2  12   6      901.13      880.53     33.46 o 
  -1  12   6      127.57      153.61     13.38 o 
   0  12   6      418.73      446.47     28.89 o 
  -2 -14   7       11.92       16.28      6.46 o 
  -1 -14   7      483.47      512.10     18.41 o 
   0 -14   7       57.27       62.19      8.02 o 
   1 -14   7      352.13      440.30     16.23 o 
   2 -14   7       85.92       71.96     10.43 o 
   3 -14   7       60.17       65.91     14.09 o 
   4 -14   7       26.45       25.74      9.03 o 
  -4 -13   7        3.30        2.88      6.00 o 
  -3 -13   7      335.64      369.55     18.54 o 
  -2 -13   7      124.31      104.10      9.22 o 
  -1 -13   7        4.67       12.31      6.30 o 
   0 -13   7        5.42       13.90      5.47 o 
   1 -13   7       94.71       94.26      9.21 o 
   2 -13   7      473.27      472.99     12.70 o 
   3 -13   7       47.23       43.15     14.19 o 
   4 -13   7      439.69      450.78     21.12 o 
   5 -13   7      210.01      224.07     12.63 o 
   6 -13   7       60.05       58.75      8.30 o 
  -5 -12   7       63.74       62.58      8.26 o 
  -4 -12   7        0.17        1.14      5.49 o 
  -3 -12   7      522.07      545.07     17.68 o 
  -2 -12   7      752.71      705.79     19.67 o 
  -1 -12   7       21.88       21.62      5.59 o 
   0 -12   7      782.31      807.02     21.19 o 
   1 -12   7      116.90      120.89      6.41 o 
   2 -12   7       86.84       91.76      5.91 o 
   3 -12   7        9.90       -6.71      6.65 o 
   4 -12   7       16.15       15.95      6.31 o 
   5 -12   7      342.86      376.48     15.34 o 
   6 -12   7        8.26       19.97      6.20 o 
   7 -12   7      560.58      612.72     21.24 o 
  -7 -11   7      367.83      411.73     17.15 o 
  -6 -11   7      375.69      347.01     15.24 o 
  -5 -11   7       25.95       18.17      6.23 o 
  -4 -11   7      119.36      131.30      9.48 o 
  -3 -11   7        1.49       -0.66      4.48 o 
  -2 -11   7       45.67       60.00     11.56 o 
  -1 -11   7        4.39        6.05      4.67 o 
   0 -11   7      202.21      180.66      7.46 o 
   1 -11   7     1072.30     1079.54     17.15 o 
   2 -11   7       85.96       96.92      5.71 o 
   3 -11   7     1291.83     1285.21     26.67 o 
   4 -11   7        4.93        2.41      6.54 o 
   5 -11   7      167.74      163.98     12.11 o 
   6 -11   7        1.99       -0.34      5.24 o 
   7 -11   7       35.98       41.73      7.56 o 
   8 -11   7      220.76      201.82     18.03 o 
  -7 -10   7        3.18        3.94      5.79 o 
  -6 -10   7      334.58      313.03     14.17 o 
  -5 -10   7       10.75       14.03      5.79 o 
  -4 -10   7     1449.31     1385.10     28.07 o 
  -3 -10   7      251.33      235.82     11.59 o 
  -2 -10   7     1740.90     1726.29     31.04 o 
  -1 -10   7     1167.69     1143.58     18.57 o 
   0 -10   7      285.94      281.31      8.32 o 
   1 -10   7       35.80       29.82      6.80 o 
   2 -10   7       49.42       57.08      5.50 o 
   3 -10   7     1126.58     1105.43     28.86 o 
   4 -10   7      422.77      462.44     15.02 o 
   5 -10   7      522.87      512.75     15.67 o 
   6 -10   7      398.68      463.22     15.46 o 
   7 -10   7       39.29       33.49      6.63 o 
   8 -10   7      119.62      142.82     10.35 o 
   9 -10   7        0.73       -3.21      5.59 o 
  -8  -9   7      398.97      410.83     16.17 o 
  -7  -9   7       25.77       16.38      6.09 o 
  -6  -9   7      777.65      801.05     21.20 o 
  -5  -9   7      727.93      744.96     20.20 o 
  -4  -9   7      155.69      144.75     10.94 o 
  -3  -9   7      199.83      176.46     16.61 o 
  -2  -9   7      100.33       94.37      5.20 o 
  -1  -9   7     2963.49     2964.90     31.87 o 
   0  -9   7       84.32       75.85      4.70 o 
   1  -9   7     4240.20     4167.56     41.43 o 
   2  -9   7      958.64      957.90     16.73 o 
   3  -9   7        2.70        3.66      2.98 o 
   4  -9   7       12.45        6.07      4.81 o 
   5  -9   7      139.50      133.14     10.26 o 
   6  -9   7      101.02       94.42      7.86 o 
   7  -9   7      101.59      101.99      8.44 o 
   8  -9   7      289.90      275.37     13.12 o 
   9  -9   7      624.57      617.50     33.98 o 
  -9  -8   7       51.20       51.76      7.97 o 
  -8  -8   7       51.36       48.44      7.38 o 
  -7  -8   7      964.60      903.70     22.56 o 
  -6  -8   7      606.77      645.26     18.27 o 
  -5  -8   7     2985.42     2940.18     46.97 o 
  -4  -8   7      451.68      493.82     17.77 o 
  -3  -8   7     3394.27     3287.81     34.25 o 
  -2  -8   7       32.73       27.77      3.33 o 
  -1  -8   7        3.40        4.91      2.39 o 
   0  -8   7     1049.45     1064.25     15.15 o 
   1  -8   7      817.10      801.05     12.78 o 
   2  -8   7     4131.63     4105.60     40.15 o 
   3  -8   7       10.20       19.83      5.54 o 
   4  -8   7     2684.74     2623.39     39.13 o 
   5  -8   7      668.50      660.74     17.45 o 
   6  -8   7       66.21       53.78      7.66 o 
   7  -8   7      233.58      239.72     11.46 o 
   8  -8   7      161.54      168.75     10.51 o 
   9  -8   7      164.54      138.80     10.43 o 
  10  -8   7       59.13       63.96      8.50 o 
  -9  -7   7      236.24      240.09     13.16 o 
  -8  -7   7      196.71      187.20     11.14 o 
  -7  -7   7       34.02       19.39      7.11 o 
  -6  -7   7      104.85       89.20      7.65 o 
  -5  -7   7     1565.01     1510.81     27.78 o 
  -4  -7   7       14.08        6.37      3.14 o 
  -3  -7   7     2430.90     2386.30     26.41 o 
  -2  -7   7     3406.12     3285.85     33.33 o 
  -1  -7   7       47.81       56.15      3.49 o 
   0  -7   7     1856.63     1775.77     20.74 o 
   1  -7   7     1150.66     1136.14     15.35 o 
   2  -7   7       52.61       57.97      5.11 o 
   3  -7   7       73.78       66.33      4.02 o 
   4  -7   7       54.72       52.53      4.25 o 
   5  -7   7     1087.51     1050.32     21.37 o 
   6  -7   7        7.21        7.04      4.76 o 
   7  -7   7     1097.74     1007.16     22.21 o 
   8  -7   7      179.26      184.69     10.76 o 
   9  -7   7      301.58      297.35     13.79 o 
  10  -7   7       14.67       16.39      6.75 o 
 -10  -6   7       22.88       18.17      7.95 o 
  -9  -6   7      712.66      726.06     20.39 o 
  -8  -6   7       11.99        1.02      4.89 o 
  -7  -6   7     1814.79     1876.25     32.93 o 
  -6  -6   7      490.75      452.29     11.67 o 
  -5  -6   7     1688.44     1705.28     30.79 o 
  -4  -6   7      816.73      804.05     13.76 o 
  -3  -6   7       21.20       21.11      2.78 o 
  -2  -6   7       51.71       62.15      6.72 o 
  -1  -6   7     1855.39     1876.42     21.27 o 
   0  -6   7     2338.95     2487.50     29.79 o 
   1  -6   7     7689.77     7774.14     67.91 o 
   2  -6   7     2064.17     2128.75     23.13 o 
   3  -6   7     6801.89     6741.52     59.78 o 
   4  -6   7       73.25       60.73      4.17 o 
   5  -6   7      306.11      283.80     16.52 o 
   6  -6   7        0.80        0.64      4.38 o 
   7  -6   7       84.03       59.95      6.66 o 
   8  -6   7     1058.18      962.23     22.22 o 
   9  -6   7       32.17       24.09      6.19 o 
  10  -6   7      627.35      627.81     19.21 o 
  11  -6   7       31.39       16.02      6.46 o 
 -10  -5   7       26.36       40.67     13.42 o 
  -9  -5   7      220.18      196.47     11.14 o 
  -8  -5   7       39.13       50.84      8.75 o 
  -7  -5   7       90.51      101.29      6.33 o 
  -6  -5   7      762.63      794.31     13.28 o 
  -5  -5   7      313.34      346.98      8.31 o 
  -4  -5   7     2244.99     2200.61     26.72 o 
  -3  -5   7      528.73      553.46     13.68 o 
  -2  -5   7     5329.66     5163.22     47.44 o 
  -1  -5   7     2686.87     2564.92     26.43 o 
   0  -5   7      143.34      162.07      7.46 o 
   1  -5   7      562.87      567.75      9.50 o 
   2  -5   7        0.07       -0.45      1.86 o 
   3  -5   7     5814.92     5693.10     97.18 o 
   4  -5   7      700.29      685.46     12.22 o 
   5  -5   7     3655.62     3690.06     49.29 o 
   6  -5   7     1153.08     1119.41     21.72 o 
   7  -5   7        0.48        4.83      3.72 o 
   8  -5   7      269.48      247.66     11.46 o 
   9  -5   7        0.21       -5.55      4.01 o 
  10  -5   7       55.74       53.02      7.56 o 
  11  -5   7       78.00       71.52      8.61 o 
 -11  -4   7       78.56      100.38     17.70 o 
 -10  -4   7      228.16      273.54     23.91 o 
  -9  -4   7      292.30      308.83     12.87 o 
  -8  -4   7     2769.26     2800.75     43.45 o 
  -7  -4   7       84.26       83.84      4.97 o 
  -6  -4   7     1246.40     1224.96     17.14 o 
  -5  -4   7        0.66        4.49      5.38 o 
  -4  -4   7      136.88      133.58      7.11 o 
  -3  -4   7      576.88      525.14      9.26 o 
  -2  -4   7      240.23      295.44     13.02 o 
  -1  -4   7    20583.05    19749.85    160.71 o 
   0  -4   7     5710.13     5940.14     52.63 o 
   1  -4   7     9242.61     8882.24     76.68 o 
   2  -4   7     3745.22     3637.10     34.44 o 
   3  -4   7     1027.52      975.68     17.20 o 
   4  -4   7        7.31        3.57      3.62 o 
   5  -4   7       13.18       16.52      4.06 o 
   6  -4   7     1931.41     1995.51     31.29 o 
   7  -4   7      585.04      569.74     14.83 o 
   8  -4   7      627.94      579.90     28.15 o 
   9  -4   7      683.02      646.70     17.70 o 
  10  -4   7      227.55      238.63     19.58 o 
  11  -4   7      283.43      299.90     13.86 o 
 -10  -3   7       33.04       21.86     11.37 o 
  -9  -3   7        7.11        2.90      3.62 o 
  -8  -3   7      236.07      285.90      8.85 o 
  -7  -3   7      625.27      642.74     12.11 o 
  -6  -3   7     3568.85     3649.34     37.02 o 
  -5  -3   7     5583.04     5504.89     51.07 o 
  -4  -3   7     1713.07     1773.03     20.52 o 
  -3  -3   7     2451.41     2385.05     25.73 o 
  -2  -3   7       18.48       26.03      3.40 o 
  -1  -3   7        2.26        4.57      2.17 o 
   0  -3   7     2276.47     2474.72     24.97 o 
   1  -3   7     6840.07     6770.78     61.38 o 
   2  -3   7     9808.90    10054.48     95.55 o 
   3  -3   7      468.57      511.17      9.65 o 
   4  -3   7     3080.18     2882.56     32.44 o 
   5  -3   7      945.08      964.19     27.56 o 
   6  -3   7      231.34      260.99      9.66 o 
   7  -3   7      201.62      179.61      9.01 o 
   8  -3   7        6.50        7.57      4.19 o 
   9  -3   7      778.39      752.97     18.90 o 
  10  -3   7       71.41       50.98      7.03 o 
  11  -3   7      610.75      638.26     39.96 o 
 -10  -2   7      718.50      764.32     22.98 o 
  -9  -2   7      556.49      544.71     12.10 o 
  -8  -2   7      698.45      731.38     17.94 o 
  -7  -2   7        1.40       36.28      5.12 o 
  -6  -2   7      401.90      398.46      8.92 o 
  -5  -2   7     1024.37     1099.01     15.20 o 
  -4  -2   7     1453.09     1454.79     17.66 o 
  -3  -2   7     8087.55     8112.90     70.31 o 
  -2  -2   7     5012.29     4613.15     42.22 o 
  -1  -2   7     1432.76     1436.96     18.51 o 
   0  -2   7     8802.97     8609.83     73.04 o 
   1  -2   7      497.92      531.56      8.48 o 
   2  -2   7      266.07      307.77     10.68 o 
   3  -2   7      200.18      210.57     10.29 o 
   4  -2   7      356.81      342.99      7.79 o 
   5  -2   7     5224.89     5326.25     54.60 o 
   6  -2   7        0.38        5.01      3.58 o 
   7  -2   7     3130.69     3071.67     42.89 o 
   8  -2   7     1075.69     1013.23     20.92 o 
   9  -2   7      769.05      768.59     18.94 o 
  10  -2   7        8.51       13.83     10.96 o 
  11  -2   7        0.51        4.98     11.08 o 
 -11  -1   7       36.77       44.21      8.50 o 
 -10  -1   7        6.30        7.06      6.42 o 
  -9  -1   7     1349.11     1385.55     31.50 o 
  -8  -1   7       12.40       11.68      3.61 o 
  -7  -1   7     3788.45     3857.48     40.78 o 
  -6  -1   7      120.27      116.93      5.37 o 
  -5  -1   7     2820.25     2904.74     30.13 o 
  -4  -1   7      179.11      217.34      6.99 o 
  -3  -1   7     1301.34     1430.63     17.01 o 
  -2  -1   7     2174.55     2192.92     25.81 o 
  -1  -1   7       41.10       65.55      7.43 o 
   0  -1   7     9241.95     9339.33     78.70 o 
   1  -1   7     7621.25     7983.11     68.00 o 
   2  -1   7     2102.97     2001.72     20.76 o 
   3  -1   7     2221.90     2082.26     24.44 o 
   4  -1   7       44.23       62.74      4.17 o 
   5  -1   7       89.36       96.34      4.92 o 
   6  -1   7      539.28      533.52     15.71 o 
   7  -1   7      262.82      284.34     29.18 o 
   8  -1   7     1419.07     1373.95     24.88 o 
   9  -1   7      130.85      164.43     20.45 o 
  10  -1   7      992.85      959.82     47.46 o 
  11  -1   7        0.07       -5.22     10.14 o 
 -11   0   7      809.00      857.67     32.90 o 
 -10   0   7       33.81       57.58      8.98 o 
  -9   0   7      637.86      619.77     20.62 o 
  -8   0   7        7.30        4.89      3.25 o 
  -7   0   7      410.35      401.44     10.60 o 
  -6   0   7     3195.25     3187.51     33.02 o 
  -5   0   7      110.21      102.57      4.57 o 
  -4   0   7     7067.68     7015.63    128.05 o 
  -3   0   7     1195.75     1164.37     16.55 o 
  -2   0   7     7170.25     6986.17     60.70 o 
  -1   0   7     5605.33     5544.84     55.20 o 
   0   0   7      193.35      172.97      4.65 o 
   1   0   7      558.94      605.30      9.09 o 
   2   0   7      720.45      790.88     10.84 o 
   3   0   7     3149.85     3009.84     29.15 o 
   4   0   7     5001.39     4979.45     51.12 o 
   5   0   7     3610.43     3599.02     34.55 o 
   6   0   7     3538.20     3609.85     39.80 o 
   7   0   7       18.93       25.95      8.23 o 
   8   0   7       96.88      102.49     16.64 o 
   9   0   7      185.95      178.38     20.92 o 
  10   0   7      136.64      139.35     20.27 o 
  11   0   7      212.27      180.66     24.02 o 
 -11   1   7      441.93      475.41     20.47 o 
 -10   1   7      424.82      459.08     20.22 o 
  -9   1   7      623.80      652.98     21.32 o 
  -8   1   7      312.83      324.24     12.23 o 
  -7   1   7        0.86        9.42      7.01 o 
  -6   1   7      184.92      188.72      7.44 o 
  -5   1   7       14.33       16.90      3.07 o 
  -4   1   7      228.15      260.40      6.13 o 
  -3   1   7     1030.50     1029.83     13.09 o 
  -2   1   7      406.96      425.66     12.43 o 
  -1   1   7    13113.14    12825.99    106.25 o 
   0   1   7      113.53      149.56      4.55 o 
   1   1   7    20939.07    21397.86    173.18 o 
   2   1   7      831.27      971.29     21.84 o 
   3   1   7        1.98        2.98      3.23 o 
   4   1   7      822.48      815.46     11.53 o 
   5   1   7      113.32      121.65      8.18 o 
   6   1   7     2649.59     2752.30     32.39 o 
   7   1   7      108.58       77.76     14.06 o 
   8   1   7     1612.66     1514.47     56.60 o 
   9   1   7      714.22      637.32     37.09 o 
  10   1   7      101.53       87.37     18.34 o 
 -11   2   7       23.87       13.19      7.27 o 
 -10   2   7       38.42       22.33      7.58 o 
  -9   2   7       23.77       15.43      6.84 o 
  -8   2   7      913.99      912.83     25.10 o 
  -7   2   7      919.58      906.30     16.50 o 
  -6   2   7      597.38      593.23     12.52 o 
  -5   2   7     7110.81     6962.97     69.04 o 
  -3   2   7     5270.91     5089.31     51.61 o 
  -2   2   7      538.28      598.87     10.98 o 
  -1   2   7       62.44       72.06      5.10 o 
   0   2   7     2598.55     2733.85     27.01 o 
   1   2   7     4199.43     4188.28     43.25 o 
   2   2   7     9340.35     9568.41     80.95 o 
   3   2   7      387.61      420.07      7.79 o 
   4   2   7     3750.38     3778.37     35.94 o 
   5   2   7     2213.68     2237.13     32.92 o 
   6   2   7       41.54       37.85      5.47 o 
   7   2   7       12.68       17.35      9.55 o 
   8   2   7        0.44        4.34      9.32 o 
   9   2   7      191.67      173.28     21.56 o 
  10   2   7      283.84      233.28     26.72 o 
 -11   3   7        1.61        4.47      7.33 o 
 -10   3   7     1072.66     1078.02     41.13 o 
  -9   3   7      427.91      443.89     18.75 o 
  -8   3   7      954.11      909.40     25.71 o 
  -7   3   7      354.06      347.13     10.19 o 
  -6   3   7       65.56       77.93      5.20 o 
  -5   3   7     2453.18     2421.43     29.97 o 
  -4   3   7      956.02      987.80     35.75 o 
  -3   3   7    14498.00    14551.29    133.18 o 
  -2   3   7     3494.19     3504.73     37.96 o 
  -1   3   7      880.19      760.75     10.50 o 
   0   3   7     1633.05     1631.85     18.22 o 
   1   3   7       90.13       94.41      3.96 o 
   2   3   7      711.35      710.67     10.56 o 
   3   3   7      398.53      417.54      9.14 o 
   4   3   7     3818.49     3747.51     49.13 o 
   5   3   7     5453.74     5192.56     65.02 o 
   6   3   7       92.86       68.10      7.22 o 
   7   3   7     1371.31     1318.36     50.86 o 
   8   3   7       22.45        7.15     11.95 o 
   9   3   7      242.06      261.18     24.96 o 
  10   3   7       27.21       12.95     13.42 o 
 -10   4   7        2.01       -5.74      6.77 o 
  -9   4   7      772.44      731.27     23.84 o 
  -8   4   7       60.17       40.99      7.98 o 
  -7   4   7     2536.29     2551.79     32.87 o 
  -6   4   7       14.14       15.49      6.25 o 
  -5   4   7      289.77      286.10     13.27 o 
  -4   4   7      128.46      110.18     10.39 o 
  -3   4   7      486.97      504.88     10.99 o 
  -2   4   7     1464.96     1507.14     20.56 o 
  -1   4   7       88.70       94.64      6.50 o 
   0   4   7     3936.33     3970.69     37.57 o 
   1   4   7     4964.25     4998.35     45.75 o 
   2   4   7      721.94      709.90     10.81 o 
   3   4   7     2403.97     2353.14     34.41 o 
   4   4   7        0.09        7.76      8.29 o 
   5   4   7      680.96      666.07     20.35 o 
   6   4   7       24.75       18.98      5.67 o 
   7   4   7      553.35      583.14     20.69 o 
   8   4   7      855.44      916.76     44.65 o 
   9   4   7       59.38       55.67     16.53 o 
 -10   5   7       50.73       48.24      9.55 o 
  -9   5   7       46.59       44.08      8.73 o 
  -8   5   7      521.02      502.08     19.99 o 
  -7   5   7      386.61      397.96     11.61 o 
  -6   5   7     1475.23     1506.12     22.92 o 
  -5   5   7       98.78       89.08      5.75 o 
  -4   5   7     2920.49     2891.19     34.61 o 
  -3   5   7      141.82      133.30      6.41 o 
  -2   5   7     1392.04     1391.62     23.00 o 
  -1   5   7      500.34      482.68     10.35 o 
   0   5   7      179.76      187.26      6.58 o 
   1   5   7     1049.32     1025.73     13.89 o 
   2   5   7      180.02      170.99      7.88 o 
   3   5   7     4480.60     4469.77     71.22 o 
   4   5   7      986.91      944.97     26.28 o 
   5   5   7     3601.75     3520.36     49.50 o 
   6   5   7      962.44      898.81     22.02 o 
   7   5   7      161.03      166.81     10.17 o 
   8   5   7        8.11       14.65     11.54 o 
   9   5   7       85.30       92.24     18.05 o 
 -10   6   7       90.78      103.97     12.16 o 
  -9   6   7      575.53      550.60     21.97 o 
  -8   6   7      842.80      819.92     31.00 o 
  -7   6   7       76.80       75.64     15.12 o 
  -6   6   7       53.54       64.32      5.67 o 
  -5   6   7       93.38       82.98      5.76 o 
  -4   6   7       51.46       40.82      4.38 o 
  -3   6   7      159.43      165.48      8.06 o 
  -2   6   7      754.06      713.28     13.66 o 
  -1   6   7     4412.26     4412.12     47.12 o 
   0   6   7     1464.99     1485.55     22.47 o 
   1   6   7     2994.88     2976.73     51.06 o 
   2   6   7      684.88      738.32     39.76 o 
   3   6   7       15.19       24.06      5.62 o 
   4   6   7      144.53      121.19     13.87 o 
   5   6   7      129.01      135.66      8.42 o 
   6   6   7     1622.91     1659.10     30.56 o 
   7   6   7      222.30      205.99     12.21 o 
   8   6   7      676.62      719.41     40.49 o 
  -9   7   7        0.40       -3.58     11.48 o 
  -8   7   7      553.30      534.92     44.19 o 
  -7   7   7      567.18      558.78     21.81 o 
  -6   7   7     1165.99     1154.62     20.48 o 
  -5   7   7     1201.40     1237.84     20.83 o 
  -4   7   7       57.20       55.99      6.25 o 
  -3   7   7      748.44      762.26     16.35 o 
  -2   7   7      263.53      248.56      8.67 o 
  -1   7   7      669.97      637.76     12.96 o 
   0   7   7     1087.60     1070.79     26.42 o 
   1   7   7     2087.47     2000.08     39.69 o 
   2   7   7     4483.42     4610.55    101.89 o 
   3   7   7       41.39       31.51      7.03 o 
   4   7   7     2295.53     2168.99     53.92 o 
   5   7   7      131.51      107.66      7.96 o 
   6   7   7        0.24       -6.24      4.16 o 
   7   7   7       72.07       64.03      7.63 o 
  -8   8   7       34.38       40.03      9.18 o 
  -7   8   7        8.43        2.88     12.31 o 
  -6   8   7        4.83       -3.95      4.01 o 
  -5   8   7      871.14      843.81     17.45 o 
  -4   8   7      324.79      325.61     12.31 o 
  -3   8   7     1043.84     1058.23     21.59 o 
  -2   8   7     1026.94     1078.67     18.61 o 
  -1   8   7      504.67      501.36     18.71 o 
   0   8   7      211.06      206.66     12.76 o 
   1   8   7      100.91       92.51      8.98 o 
   2   8   7      317.66      344.74     21.86 o 
   3   8   7      124.63      106.19     10.61 o 
   4   8   7      518.81      553.41     20.55 o 
   5   8   7      384.83      360.81     16.98 o 
   6   8   7        1.15       -5.08      4.76 o 
  -7   9   7      794.50      864.10     28.02 o 
  -6   9   7        6.56       20.96      7.54 o 
  -5   9   7      394.14      410.71     12.88 o 
  -4   9   7        1.38        0.69      5.09 o 
  -3   9   7        1.51       -5.07      4.02 o 
  -2   9   7     1002.75      985.69     41.66 o 
  -1   9   7      221.95      204.32     13.54 o 
   0   9   7     2316.65     2314.27     46.60 o 
   1   9   7      493.64      467.62     26.66 o 
   2   9   7      813.09      807.19     25.38 o 
   3   9   7      556.18      534.16     20.65 o 
   4   9   7        0.08       -8.03      5.35 o 
   5   9   7       73.75       54.37     10.69 o 
  -6  10   7      219.29      242.05     15.71 o 
  -5  10   7      151.81      141.11      8.36 o 
  -4  10   7      602.86      632.53     16.75 o 
  -3  10   7        0.12       -8.54      5.70 o 
  -2  10   7      165.20      160.00     12.32 o 
  -1  10   7      233.50      239.38     14.53 o 
   0  10   7      283.01      263.00     15.37 o 
   1  10   7      123.54       99.09     14.65 o 
   2  10   7       25.82       12.44     15.79 o 
   3  10   7      516.74      513.05     21.45 o 
   4  10   7      138.74      111.47     11.41 o 
  -4  11   7      129.86      133.53     11.95 o 
  -3  11   7      312.96      319.74     17.51 o 
  -2  11   7       35.05       50.45      9.15 o 
  -1  11   7     1118.32     1180.74     32.92 o 
   0  11   7       42.14       33.43      8.60 o 
   1  11   7      806.48      861.97     39.73 o 
   2  11   7       23.09       20.92     12.13 o 
  -1 -14   8       87.34       78.97      9.11 o 
   0 -14   8        0.36        5.51      5.89 o 
   1 -14   8       18.29       13.27      6.45 o 
   2 -14   8        1.01        1.70     11.08 o 
   3 -14   8      248.91      275.87     13.56 o 
  -4 -13   8        7.18        4.00      6.16 o 
  -3 -13   8      240.58      228.70     13.25 o 
  -2 -13   8       35.70       44.48      7.67 o 
  -1 -13   8      698.27      744.06     21.22 o 
   0 -13   8       33.57       47.94      7.02 o 
   1 -13   8      292.19      326.29     16.17 o 
   2 -13   8      119.59      127.26      7.03 o 
   3 -13   8        1.86       -6.56      5.07 o 
   4 -13   8        7.06        1.35      5.81 o 
   5 -13   8        4.49        3.90      5.88 o 
   6 -13   8       76.67       63.74      8.93 o 
  -5 -12   8      401.76      420.50     16.72 o 
  -4 -12   8        0.65       -6.25      9.87 o 
  -3 -12   8       12.21       21.07      6.15 o 
  -2 -12   8       13.08        9.24      5.70 o 
  -1 -12   8        5.39        9.92      5.28 o 
   0 -12   8        6.14        9.87      5.15 o 
   1 -12   8      127.49      118.57      6.51 o 
   2 -12   8      497.50      475.73     12.21 o 
   3 -12   8        9.32        7.11      5.36 o 
   4 -12   8      695.63      705.15     27.91 o 
   5 -12   8      154.20      151.44     10.60 o 
   6 -12   8      112.43       93.60      9.55 o 
   7 -12   8        6.10       13.27      7.35 o 
  -6 -11   8        2.37       -5.59      5.19 o 
  -5 -11   8      149.40      145.87     10.45 o 
  -4 -11   8       67.91       53.52      7.34 o 
  -3 -11   8      516.14      540.95     17.46 o 
  -2 -11   8      610.01      608.61     23.62 o 
  -1 -11   8      143.47      149.48      9.35 o 
   0 -11   8      978.43     1007.14     16.63 o 
   1 -11   8        7.77        2.46      3.64 o 
   2 -11   8       12.48       21.14      4.32 o 
   3 -11   8       17.55       10.17      8.17 o 
   4 -11   8      276.33      240.88     12.07 o 
   5 -11   8      622.65      644.87     19.15 o 
   6 -11   8       40.97       41.58      7.12 o 
   7 -11   8      817.50      851.52     28.02 o 
   8 -11   8        5.49       17.34      6.84 o 
  -7 -10   8      292.65      281.44     14.15 o 
  -6 -10   8      254.48      227.10     12.31 o 
  -5 -10   8       88.30       87.64      8.27 o 
  -4 -10   8      356.63      386.18     17.31 o 
  -3 -10   8       14.46        6.68      5.37 o 
  -2 -10   8      231.68      225.98      9.60 o 
  -1 -10   8      209.16      198.94      7.64 o 
   0 -10   8     1588.98     1533.80     20.82 o 
   1 -10   8     1340.45     1391.63     19.71 o 
   2 -10   8      643.63      655.38     12.89 o 
   3 -10   8      950.77      974.83     20.83 o 
   4 -10   8       13.80       12.11      5.16 o 
   5 -10   8        3.85       -6.01      4.00 o 
   6 -10   8       14.51        9.06      5.74 o 
   7 -10   8      154.36      156.50     10.46 o 
   8 -10   8      288.06      290.78     16.23 o 
   9 -10   8       29.93       27.34      7.24 o 
  -8  -9   8        6.04        5.56      5.65 o 
  -7  -9   8        0.13       -6.83      4.55 o 
  -6  -9   8      452.42      432.58     15.72 o 
  -5  -9   8       22.97       41.73     10.05 o 
  -4  -9   8     2727.17     2641.82     49.54 o 
  -3  -9   8      879.37      821.63     16.50 o 
  -2  -9   8     2067.40     2011.65     24.53 o 
  -1  -9   8       44.26       39.65      4.12 o 
   0  -9   8       13.42        8.90      4.81 o 
   1  -9   8     1064.54     1041.07     18.61 o 
   2  -9   8        1.31        1.01      2.93 o 
   3  -9   8     3460.32     3427.77     39.87 o 
   4  -9   8      397.26      410.95     13.78 o 
   5  -9   8      424.13      407.53     13.95 o 
   6  -9   8      782.87      802.45     20.35 o 
   7  -9   8       72.89       75.59      7.65 o 
   8  -9   8      187.10      178.87     11.25 o 
   9  -9   8        0.04       -1.66      5.45 o 
  -9  -8   8      160.25      165.92     11.24 o 
  -8  -8   8      427.15      450.11     16.74 o 
  -7  -8   8       33.69       32.04      9.33 o 
  -6  -8   8      356.10      335.07     14.01 o 
  -5  -8   8       11.82        2.55      9.63 o 
  -4  -8   8      240.41      236.10     10.33 o 
  -3  -8   8      840.64      771.89     13.39 o 
  -2  -8   8      217.02      212.25      7.14 o 
  -1  -8   8     2075.33     2037.53     24.05 o 
   0  -8   8       17.01       17.64      3.32 o 
   1  -8   8      321.17      334.24      8.35 o 
   2  -8   8      494.46      480.13     10.19 o 
   3  -8   8      151.18      167.30      6.34 o 
   4  -8   8       15.85       10.13      4.56 o 
   5  -8   8      145.49      145.96      8.86 o 
   6  -8   8      657.47      633.56     17.40 o 
   7  -8   8      252.48      236.17     11.34 o 
   8  -8   8      771.47      723.00     22.96 o 
   9  -8   8      638.04      650.60     19.98 o 
  10  -8   8       39.48       49.91      8.02 o 
  -9  -7   8       96.36      109.30      9.84 o 
  -8  -7   8      584.77      621.93     18.91 o 
  -7  -7   8      699.27      668.80     19.16 o 
  -6  -7   8     1538.31     1545.77     29.59 o 
  -5  -7   8     1307.44     1344.92     18.88 o 
  -4  -7   8      519.97      522.11     10.72 o 
  -3  -7   8     1084.83     1066.48     15.66 o 
  -2  -7   8        5.22        4.76      2.88 o 
  -1  -7   8      143.40      142.25      5.56 o 
   0  -7   8     1264.07     1212.12     16.41 o 
   1  -7   8      181.53      180.97      5.90 o 
   2  -7   8     3237.35     3177.81     32.66 o 
   3  -7   8       99.97       98.86      4.90 o 
   4  -7   8     3032.49     2972.88     42.59 o 
   5  -7   8      646.98      692.78     17.18 o 
   6  -7   8      447.61      416.38     13.86 o 
   7  -7   8        2.66        2.69      5.09 o 
   8  -7   8       15.04        9.62      5.23 o 
   9  -7   8      430.14      421.52     16.06 o 
  10  -7   8       15.42       19.04     11.28 o 
 -10  -6   8      628.02      686.04     20.92 o 
  -9  -6   8       35.46       43.79      7.54 o 
  -8  -6   8      204.29      199.66     11.40 o 
  -7  -6   8        2.91       -8.39      6.12 o 
  -6  -6   8      648.44      672.88     12.81 o 
  -5  -6   8     1605.62     1550.37     20.37 o 
  -4  -6   8       10.86        5.85      2.67 o 
  -3  -6   8     1911.97     1821.20     21.84 o 
  -2  -6   8     2200.67     2146.30     27.14 o 
  -1  -6   8      257.71      317.20      7.58 o 
   0  -6   8      878.22      844.55     12.78 o 
   1  -6   8       11.05        7.79      4.42 o 
   2  -6   8      146.69      166.76      6.38 o 
   3  -6   8      440.21      448.58     12.32 o 
   4  -6   8     2205.28     2200.35     32.00 o 
   5  -6   8     2104.77     2075.94     34.23 o 
   6  -6   8      406.88      411.73     13.36 o 
   7  -6   8     2362.63     2358.03     37.99 o 
   8  -6   8       24.33       18.52      5.66 o 
   9  -6   8       42.54       38.25      6.86 o 
  10  -6   8        2.90        2.09      5.41 o 
 -10  -5   8       96.64       94.72     10.99 o 
  -9  -5   8      893.45      926.16     22.95 o 
  -8  -5   8        0.09       -4.41      5.85 o 
  -7  -5   8     2339.22     2302.35     27.70 o 
  -6  -5   8      638.01      659.95     12.55 o 
  -5  -5   8     1272.93     1284.29     17.82 o 
  -4  -5   8      786.40      732.14     12.30 o 
  -3  -5   8       98.83       91.46      5.09 o 
  -2  -5   8       14.31       22.10      4.44 o 
  -1  -5   8     1121.21     1161.72     15.39 o 
   0  -5   8     6431.35     6381.59     57.14 o 
   1  -5   8     5367.92     5239.42     54.49 o 
   2  -5   8     1056.93     1025.51     16.14 o 
   3  -5   8     5335.52     5165.79     47.54 o 
   4  -5   8      106.27      108.22      5.54 o 
   5  -5   8      183.89      162.03      8.88 o 
   6  -5   8       41.61       29.07      4.92 o 
   7  -5   8      700.17      731.87     18.19 o 
   8  -5   8     1360.70     1304.17     33.16 o 
   9  -5   8      287.86      270.74     12.34 o 
  10  -5   8      853.45      884.64     24.54 o 
  -9  -4   8        2.45       -5.80      5.44 o 
  -8  -4   8       87.03       86.85      5.72 o 
  -7  -4   8      631.51      661.86     12.89 o 
  -6  -4   8     1882.19     1887.66     23.37 o 
  -5  -4   8      551.57      556.25     10.88 o 
  -4  -4   8     5727.31     5613.64     57.18 o 
  -3  -4   8      810.74      751.61     11.90 o 
  -2  -4   8     1861.26     1779.94     20.58 o 
  -1  -4   8      284.87      274.65      6.72 o 
   0  -4   8      160.65      171.86      6.53 o 
   1  -4   8     4635.52     4623.41     42.92 o 
   2  -4   8       23.08       73.31     18.34 o 
   3  -4   8     4677.74     4528.28     42.23 o 
   4  -4   8     2302.25     2372.82     28.74 o 
   5  -4   8     3221.82     3100.71     53.00 o 
   6  -4   8     1066.69     1043.11     25.07 o 
   7  -4   8      104.49       96.73      7.02 o 
   8  -4   8        3.78        1.93      7.23 o 
   9  -4   8        2.66        0.06      4.33 o 
  10  -4   8      419.56      387.96     15.15 o 
  11  -4   8      228.09      245.60     15.99 o 
  -9  -3   8      550.54      575.35     14.06 o 
  -8  -3   8     1764.57     1813.99     25.00 o 
  -7  -3   8      145.44      123.63      5.94 o 
  -6  -3   8      651.39      653.15     13.29 o 
  -5  -3   8      141.56      132.57      9.38 o 
  -4  -3   8      143.76      166.90      5.95 o 
  -3  -3   8     3921.51     3681.48     36.22 o 
  -2  -3   8      240.32      253.50      6.44 o 
  -1  -3   8     8982.36     8969.98     77.15 o 
   0  -3   8      171.94      198.86      5.68 o 
   1  -3   8     2718.83     2643.08     26.91 o 
   2  -3   8      329.09      348.72      8.12 o 
   3  -3   8      252.58      271.47      6.38 o 
   4  -3   8      455.60      496.60      8.85 o 
   5  -3   8        1.38        9.00      3.34 o 
   6  -3   8     1778.06     1726.16     35.10 o 
   7  -3   8      764.98      716.26     17.06 o 
   8  -3   8      950.02      967.99     20.91 o 
   9  -3   8      448.01      473.30     15.49 o 
  10  -3   8       97.50      101.09     10.75 o 
  11  -3   8       24.88       28.89     14.24 o 
 -10  -2   8      101.99      113.86     10.50 o 
  -9  -2   8      137.62      137.00      7.56 o 
  -8  -2   8      864.87      876.44     16.99 o 
  -7  -2   8      338.35      360.21      9.21 o 
  -6  -2   8     5805.21     5838.21     55.03 o 
  -5  -2   8     2985.99     2998.93     31.66 o 
  -4  -2   8     1022.10     1037.25     16.35 o 
  -3  -2   8      597.51      588.10     10.06 o 
  -2  -2   8      707.96      719.66     11.01 o 
  -1  -2   8     3260.27     3280.44     32.11 o 
   0  -2   8     1326.59     1275.02     15.58 o 
   1  -2   8     4703.28     4738.71     43.35 o 
   2  -2   8     5384.20     5376.94     48.37 o 
   3  -2   8        8.72       28.91      2.78 o 
   4  -2   8     1699.96     1681.05     19.14 o 
   5  -2   8      132.56      148.53      6.35 o 
   6  -2   8      378.88      376.48     11.44 o 
   7  -2   8        1.51       10.60     14.07 o 
   8  -2   8       79.72       75.89      8.66 o 
   9  -2   8     1239.84     1213.22     31.59 o 
  10  -2   8       20.42        4.28     12.13 o 
  11  -2   8      599.98      655.19     41.43 o 
 -11  -1   8       25.14       28.50      7.95 o 
 -10  -1   8      993.52      933.31     27.07 o 
  -9  -1   8       21.64       22.79      7.33 o 
  -8  -1   8      464.01      443.68     12.00 o 
  -7  -1   8       13.41        9.00      5.46 o 
  -6  -1   8       16.78       12.72      3.37 o 
  -5  -1   8     3865.03     3919.86     38.98 o 
  -4  -1   8      694.40      703.62     11.42 o 
  -3  -1   8     3675.85     3480.13     34.40 o 
  -2  -1   8     4254.16     4121.63     38.96 o 
  -1  -1   8      455.84      467.60      8.35 o 
   0  -1   8     2779.90     2763.96     27.67 o 
   1  -1   8      323.28      275.71      6.42 o 
   2  -1   8       17.77       15.49      2.25 o 
   3  -1   8      362.22      378.66      9.12 o 
   4  -1   8     1053.64     1082.85     16.06 o 
   5  -1   8     5627.86     5800.50     52.37 o 
   6  -1   8      399.94      374.90     11.34 o 
   7  -1   8     3897.85     3846.79     51.13 o 
   8  -1   8       14.37       14.47     10.55 o 
   9  -1   8      211.26      248.81     24.37 o 
  10  -1   8       36.99        7.85     12.36 o 
 -11   0   8      131.25      151.10     12.46 o 
 -10   0   8      388.76      370.68     17.53 o 
  -9   0   8     1818.06     1859.13     39.48 o 
  -8   0   8      566.63      582.47     19.90 o 
  -7   0   8     2369.54     2308.56     30.28 o 
  -6   0   8      332.44      301.76      9.16 o 
  -5   0   8      918.84      893.59     19.70 o 
  -4   0   8       60.93       60.22      4.20 o 
  -3   0   8     1363.26     1430.29     19.77 o 
  -2   0   8     4383.66     4360.16     40.74 o 
  -1   0   8     1680.15     1923.19     20.93 o 
   0   0   8    12956.88    12727.04    105.99 o 
   1   0   8     5360.83     5573.45     49.97 o 
   2   0   8     3023.84     2971.67     29.37 o 
   3   0   8     1676.62     1641.97     18.84 o 
   4   0   8       32.50       30.67      2.82 o 
   5   0   8      327.98      350.09      8.98 o 
   6   0   8      438.56      443.67     17.40 o 
   7   0   8     2032.22     2043.98     66.56 o 
   8   0   8      987.38     1050.52     46.70 o 
   9   0   8      693.59      630.64     37.56 o 
  10   0   8      668.62      656.19     39.90 o 
 -11   1   8      171.61      161.90     12.90 o 
 -10   1   8       17.23        9.93      6.98 o 
  -9   1   8        1.06        1.79      7.71 o 
  -8   1   8       11.63       11.96      5.36 o 
  -7   1   8     1561.68     1559.34     28.86 o 
  -6   1   8      409.52      415.48     10.65 o 
  -5   1   8       86.21       81.63      4.95 o 
  -4   1   8     5275.33     5097.48     75.79 o 
  -3   1   8     2028.22     1999.42     25.26 o 
  -2   1   8     1571.37     1533.33     17.78 o 
  -1   1   8      481.87      474.11      9.13 o 
   0   1   8      286.41      320.47      6.66 o 
   1   1   8     4073.08     4088.62     38.31 o 
   2   1   8      189.93      205.86      5.78 o 
   3   1   8     7621.57     7936.18     68.94 o 
   4   1   8     2490.25     2597.46     26.99 o 
   5   1   8     1432.68     1428.50     19.78 o 
   6   1   8     1262.99     1256.21     38.73 o 
   7   1   8       55.59       20.92     10.08 o 
   8   1   8        9.43       15.12     10.49 o 
   9   1   8        9.19        0.47     10.61 o 
  10   1   8      189.27      166.31     22.73 o 
 -10   2   8      381.49      345.75     17.33 o 
  -9   2   8      364.24      342.44     16.82 o 
  -8   2   8      361.32      386.68     11.65 o 
  -7   2   8      259.50      252.45      9.21 o 
  -6   2   8      189.69      168.19      7.42 o 
  -5   2   8      291.81      351.73     33.11 o 
  -4   2   8      615.08      590.45     14.06 o 
  -3   2   8     4818.62     4828.96     50.40 o 
  -2   2   8     1599.89     1562.38     21.16 o 
  -1   2   8    11673.93    11490.01     96.87 o 
   0   2   8      151.72      154.33      4.93 o 
   1   2   8     4032.59     4164.66     39.23 o 
   2   2   8      261.69      258.39      7.00 o 
   3   2   8      362.99      404.67      8.18 o 
   4   2   8     3043.06     3237.17     53.06 o 
   5   2   8      259.66      270.10     16.61 o 
   6   2   8     2378.92     2406.67     58.93 o 
   7   2   8       32.23        9.43      9.43 o 
   8   2   8     1525.85     1450.37     56.48 o 
   9   2   8      266.03      253.73     25.43 o 
  10   2   8      116.10      130.15     21.21 o 
 -10   3   8        4.54        0.02      9.17 o 
  -9   3   8        9.70        0.88      7.30 o 
  -8   3   8     1254.37     1180.60     30.17 o 
  -7   3   8      341.66      316.94     10.50 o 
  -6   3   8     2678.32     2581.24     32.70 o 
  -5   3   8     1803.99     1728.69     24.23 o 
  -4   3   8      779.93      757.11     14.19 o 
  -3   3   8      499.91      464.93     10.71 o 
  -2   3   8       35.80       32.72      3.50 o 
  -1   3   8     3368.95     3537.84     38.76 o 
   0   3   8     1564.65     1616.81     18.74 o 
   1   3   8     1543.78     1470.94     17.67 o 
   2   3   8     2654.88     2632.41     27.29 o 
   3   3   8      169.41      170.97      7.53 o 
   4   3   8     1130.25     1138.42     21.48 o 
   5   3   8      306.37      297.82     11.01 o 
   6   3   8       37.55       41.24     12.30 o 
   7   3   8       22.34       15.70     10.20 o 
   8   3   8       80.29       92.53     17.52 o 
   9   3   8      583.46      629.47     39.02 o 
 -10   4   8      877.31      890.65     28.63 o 
  -9   4   8       25.06       29.75      7.71 o 
  -8   4   8      205.93      220.22     14.25 o 
  -7   4   8      134.80      138.70      7.52 o 
  -6   4   8       55.79       49.36      5.12 o 
  -5   4   8     2259.14     2246.79     29.56 o 
  -4   4   8       16.14      157.61     37.15 o 
  -3   4   8     7025.32     6913.95     70.23 o 
  -2   4   8     2116.73     2155.55     27.32 o 
  -1   4   8      817.19      780.90     13.90 o 
   0   4   8      938.90      927.94     17.08 o 
   1   4   8        4.39        1.61      2.36 o 
   2   4   8     1198.66     1237.22     18.47 o 
   3   4   8     2708.39     2658.05     55.56 o 
   4   4   8     1197.29     1230.45     23.21 o 
   5   4   8     3405.29     3373.13     47.72 o 
   6   4   8      286.80      296.85     11.82 o 
   7   4   8     1781.35     1809.74     40.11 o 
   8   4   8        0.39       -5.92     10.20 o 
   9   4   8       52.59       64.22     16.82 o 
 -10   5   8       75.01       67.29     10.65 o 
  -9   5   8      703.69      676.23     37.56 o 
  -8   5   8      182.84      179.97     14.24 o 
  -7   5   8     1529.07     1573.62     24.89 o 
  -6   5   8      153.13      136.82      7.70 o 
  -5   5   8       25.66       16.60      3.93 o 
  -4   5   8        7.76        6.22      3.16 o 
  -3   5   8      212.69      192.86      7.66 o 
  -2   5   8     1206.64     1214.47     18.90 o 
  -1   5   8       22.26       23.01      3.51 o 
   0   5   8     3251.67     3202.48     36.41 o 
   1   5   8     2715.80     2703.13     37.63 o 
   2   5   8      676.38      639.09     18.92 o 
   3   5   8      366.70      346.31     11.58 o 
   4   5   8       15.75       22.72      4.85 o 
   5   5   8      102.18      106.44      7.84 o 
   6   5   8       19.78       19.38      5.19 o 
   7   5   8     1456.26     1396.32     28.16 o 
   8   5   8      451.37      454.79     32.82 o 
  -9   6   8       49.16       45.83      9.39 o 
  -8   6   8      115.31      110.63     11.16 o 
  -7   6   8      929.24      925.93     27.66 o 
  -6   6   8     1071.15     1057.90     19.55 o 
  -5   6   8      323.60      294.12     10.31 o 
  -4   6   8     2399.55     2335.04     30.88 o 
  -3   6   8        0.33        0.62      3.00 o 
  -2   6   8     1197.28     1115.03     21.09 o 
  -1   6   8       16.54       14.05      3.32 o 
   0   6   8      163.06      176.78      8.32 o 
   1   6   8     1191.44     1141.87     28.36 o 
   2   6   8      110.88      109.25     17.20 o 
   3   6   8     4807.69     4608.84     73.33 o 
   4   6   8     1016.45      988.95     26.47 o 
   5   6   8      519.58      570.84     16.67 o 
   6   6   8      113.42      123.02      8.86 o 
   7   6   8       20.01       14.16      5.90 o 
   8   6   8       78.55       77.64     17.23 o 
  -8   7   8      258.44      272.82     27.25 o 
  -7   7   8        0.23       -2.06      6.25 o 
  -6   7   8       33.84       41.50      6.01 o 
  -5   7   8       12.87        9.49      4.12 o 
  -4   7   8      905.06      869.70     17.34 o 
  -3   7   8      943.16      937.59     17.45 o 
  -2   7   8      346.47      307.36     12.48 o 
  -1   7   8     3442.59     3408.02     47.16 o 
   0   7   8       18.58        1.54      5.46 o 
   1   7   8      235.11      211.79     12.68 o 
   2   7   8        2.49       -5.76      4.80 o 
   3   7   8      328.21      330.33     15.97 o 
   4   7   8      638.64      641.31     61.76 o 
   5   7   8      106.11      100.68     13.89 o 
   6   7   8      894.81      944.53     38.32 o 
   7   7   8       62.80       33.75      8.93 o 
  -8   8   8      561.25      571.33     23.62 o 
  -7   8   8      206.19      195.09     14.30 o 
  -6   8   8      522.92      570.09     15.18 o 
  -5   8   8      832.54      844.43     17.93 o 
  -4   8   8      470.33      512.28     13.89 o 
  -3   8   8       36.23       45.62      6.13 o 
  -2   8   8      409.32      405.11     11.43 o 
  -1   8   8      627.89      649.23     36.74 o 
   0   8   8     1207.98     1180.26     30.79 o 
   1   8   8     2204.06     2110.46     43.62 o 
   2   8   8     1579.49     1618.97     36.94 o 
   3   8   8      105.24      106.71     16.23 o 
   4   8   8      412.71      389.27     25.49 o 
   5   8   8       14.87        7.62      9.32 o 
   6   8   8       29.41       21.51     11.31 o 
  -7   9   8       28.96       22.70      8.28 o 
  -6   9   8       66.69       74.62     10.70 o 
  -5   9   8      726.93      738.28     17.23 o 
  -4   9   8        0.74        6.73      4.87 o 
  -3   9   8     1368.06     1334.11     26.46 o 
  -2   9   8      154.49      163.93     12.39 o 
  -1   9   8       49.05       34.65      8.20 o 
   0   9   8       25.36       10.81      6.80 o 
   1   9   8      119.95      138.07     11.75 o 
   2   9   8      696.55      689.72     35.42 o 
   3   9   8       43.39       26.96      8.10 o 
   4   9   8      307.52      322.12     24.43 o 
   5   9   8      180.56      162.15     18.28 o 
  -5  10   8       34.29       40.08      6.25 o 
  -4  10   8        3.69       -2.29      7.97 o 
  -3  10   8       44.99       28.34      7.80 o 
  -2  10   8      835.07      803.83     30.29 o 
  -1  10   8       28.39       42.39      8.89 o 
   0  10   8     1244.06     1148.95     36.42 o 
   1  10   8      490.40      483.67     20.64 o 
   2  10   8      132.02      115.79     11.50 o 
   3  10   8      312.21      320.24     18.34 o 
  -2  11   8        0.16        8.75      7.45 o 
  -1  11   8        0.19       -1.58      7.18 o 
   0 -14   9      406.93      453.31     17.41 o 
   1 -14   9      139.97      157.93     19.28 o 
   2 -14   9      107.32      120.25     12.80 o 
  -3 -13   9        0.17       -4.98      5.73 o 
  -2 -13   9       90.64       94.87      9.96 o 
  -1 -13   9       19.11       20.42      6.62 o 
   0 -13   9       69.32       80.17      8.35 o 
   1 -13   9       85.94       83.30      7.07 o 
   2 -13   9       27.01       26.88      5.60 o 
   3 -13   9      297.74      302.71     13.57 o 
   4 -13   9       98.79       91.87      8.94 o 
   5 -13   9       78.41       62.14     10.78 o 
  -5 -12   9        7.03        3.00      6.39 o 
  -4 -12   9      168.84      142.83     10.53 o 
  -3 -12   9      365.90      311.61     14.27 o 
  -2 -12   9      174.51      169.49     10.77 o 
  -1 -12   9      563.83      622.51     22.14 o 
   0 -12   9       47.07       35.97      4.81 o 
   1 -12   9      211.51      231.99      8.84 o 
   2 -12   9      136.83      162.05      7.60 o 
   3 -12   9        1.15       -3.30      5.26 o 
   4 -12   9        4.00       -0.64      5.21 o 
   5 -12   9       10.56        5.79      5.88 o 
   6 -12   9      546.75      602.37     33.07 o 
  -6 -11   9      191.59      180.46     12.38 o 
  -5 -11   9      137.85      142.30     10.47 o 
  -4 -11   9        5.62       -4.23      5.06 o 
  -3 -11   9       86.80       95.42      9.64 o 
  -2 -11   9        2.57       -6.90      4.63 o 
  -1 -11   9       91.02       73.34      5.52 o 
   0 -11   9       63.23       46.83      5.21 o 
   1 -11   9      271.00      270.19      9.04 o 
   2 -11   9     1374.11     1366.93     27.22 o 
   3 -11   9        7.96       -0.19      5.26 o 
   4 -11   9      588.05      603.14     25.68 o 
   5 -11   9       79.26       74.49      8.23 o 
   6 -11   9        0.03       -2.83      5.45 o 
   7 -11   9       67.41       58.13      8.71 o 
  -7 -10   9        0.65       -5.51      5.01 o 
  -6 -10   9        1.49       -5.37      4.89 o 
  -5 -10   9       56.58       57.01      9.21 o 
  -4 -10   9      186.96      146.78      9.85 o 
  -3 -10   9     1018.05      998.91     23.37 o 
  -2 -10   9     1593.11     1564.25     21.73 o 
  -1 -10   9      557.94      545.28     11.94 o 
   0 -10   9      511.82      541.91     11.96 o 
   1 -10   9       79.55       75.84      7.75 o 
   2 -10   9      366.52      343.31      9.76 o 
   3 -10   9      494.64      473.44     15.45 o 
   4 -10   9      502.81      465.41     15.23 o 
   5 -10   9     1050.83     1137.68     25.28 o 
   6 -10   9       18.32       14.55      5.79 o 
   7 -10   9      402.83      402.79     15.57 o 
   8 -10   9       48.22       47.39      7.81 o 
  -8  -9   9        6.66       10.14      6.27 o 
  -7  -9   9      424.78      398.70     15.80 o 
  -6  -9   9      163.98      147.40     10.16 o 
  -5  -9   9       68.44       72.48      7.77 o 
  -4  -9   9        4.10        3.01      5.11 o 
  -3  -9   9        8.11       -1.86      3.65 o 
  -2  -9   9      966.23      935.83     15.66 o 
  -1  -9   9        4.92        0.62      3.39 o 
   0  -9   9     2264.28     2257.21     26.93 o 
   1  -9   9      210.81      195.94      7.28 o 
   2  -9   9      646.35      678.05     12.74 o 
   3  -9   9      272.29      270.82     15.23 o 
   4  -9   9        1.19        5.26      4.92 o 
   5  -9   9      198.00      203.78     10.57 o 
   6  -9   9       61.66       60.78      7.33 o 
   7  -9   9      232.78      222.55     11.91 o 
   8  -9   9      377.25      377.88     15.27 o 
   9  -9   9       25.84       30.00      7.29 o 
  -8  -8   9       69.41       57.62      7.86 o 
  -7  -8   9      116.36      126.94     15.24 o 
  -6  -8   9      938.54     1021.86     24.22 o 
  -5  -8   9      179.54      173.90     10.44 o 
  -4  -8   9     2682.96     2622.38     30.41 o 
  -3  -8   9       96.72       89.23     10.55 o 
  -2  -8   9      808.28      824.66     14.13 o 
  -1  -8   9        0.80       -2.51      3.54 o 
   0  -8   9       23.02       25.75      6.49 o 
   1  -8   9      468.79      463.67      9.99 o 
   2  -8   9       32.81       27.51      3.95 o 
   3  -8   9     2028.90     1981.57     23.94 o 
   4  -8   9      531.74      513.48     17.01 o 
   5  -8   9      490.80      493.69     14.97 o 
   6  -8   9      717.11      762.52     36.83 o 
   7  -8   9       55.67       41.50      6.40 o 
   8  -8   9        0.06       -4.51      5.29 o 
   9  -8   9        1.40       -1.25      5.96 o 
  -9  -7   9      441.07      494.69     17.96 o 
  -8  -7   9      280.81      280.84     13.45 o 
  -7  -7   9       57.50       53.35      7.64 o 
  -6  -7   9        0.17       -0.31      5.38 o 
  -5  -7   9        1.44       -4.65      3.10 o 
  -4  -7   9     1775.52     1777.70     22.84 o 
  -3  -7   9     1091.21     1052.97     16.04 o 
  -2  -7   9     1327.12     1322.95     18.29 o 
  -1  -7   9     2066.69     1998.17     23.80 o 
   0  -7   9      189.24      178.51      6.40 o 
   1  -7   9      631.32      644.32     13.04 o 
   2  -7   9      139.35      126.20      5.55 o 
   3  -7   9        1.51       -0.98      3.56 o 
   4  -7   9      265.40      292.84     16.45 o 
   5  -7   9      303.94      276.28     14.36 o 
   6  -7   9     2483.83     2369.75     38.15 o 
   7  -7   9      302.79      302.31     12.92 o 
   8  -7   9      513.10      524.65     17.03 o 
   9  -7   9      224.79      239.01     12.78 o 
  10  -7   9        8.94        7.55      6.03 o 
  -9  -6   9        1.27       -7.59      5.06 o 
  -8  -6   9     1173.72     1236.97     27.25 o 
  -7  -6   9      749.82      729.72     20.61 o 
  -6  -6   9      816.21      811.54     14.67 o 
  -5  -6   9      781.66      783.50     13.98 o 
  -4  -6   9        2.18        1.51      2.83 o 
  -3  -6   9      490.18      506.28     10.44 o 
  -2  -6   9      246.88      217.84      6.97 o 
  -1  -6   9      982.72      985.70     14.63 o 
   0  -6   9     1553.14     1540.17     24.81 o 
   1  -6   9      823.79      829.46     15.54 o 
   2  -6   9     5944.47     5677.67     52.56 o 
   3  -6   9       87.01       79.13      9.69 o 
   4  -6   9     3421.28     3334.80     46.63 o 
   5  -6   9       91.73       93.68      7.28 o 
   6  -6   9       21.46       13.88      5.31 o 
   7  -6   9      620.90      565.34     18.40 o 
   8  -6   9       47.25       39.85      6.50 o 
   9  -6   9      757.74      715.64     20.10 o 
  10  -6   9       10.91        8.59      5.93 o 
 -10  -5   9      346.14      364.31     26.13 o 
  -9  -5   9        5.22       -3.72      4.98 o 
  -8  -5   9        9.92        9.29      7.73 o 
  -7  -5   9      153.54      146.77      6.98 o 
  -6  -5   9      187.05      188.81      7.38 o 
  -5  -5   9     1958.94     1950.71     24.19 o 
  -4  -5   9      183.82      164.31      6.09 o 
  -3  -5   9     2543.19     2552.79     28.22 o 
  -2  -5   9     1696.62     1719.18     20.90 o 
  -1  -5   9      238.57      257.52     16.84 o 
   0  -5   9      428.87      417.68      8.77 o 
   1  -5   9      181.27      165.81      5.93 o 
   2  -5   9     1052.11     1027.43     14.64 o 
   3  -5   9     1225.52     1318.08     17.14 o 
   4  -5   9     2047.37     2033.84     26.63 o 
   5  -5   9     3579.57     3473.44     48.00 o 
   6  -5   9      639.63      643.83     20.44 o 
   7  -5   9      742.83      754.17     18.93 o 
   8  -5   9        0.49        1.09      4.65 o 
   9  -5   9       11.11       14.65      5.71 o 
  10  -5   9      104.82      103.72      9.22 o 
  -9  -4   9      512.14      492.23     41.52 o 
  -8  -4   9        1.25       -1.90      3.43 o 
  -7  -4   9     1174.31     1141.84     18.01 o 
  -6  -4   9      341.94      366.89      9.49 o 
  -5  -4   9      376.06      369.95      9.13 o 
  -4  -4   9        0.06       -1.76      2.46 o 
  -3  -4   9       67.07       63.23      4.09 o 
  -2  -4   9     2185.50     2153.95     24.32 o 
  -1  -4   9      140.30      120.05      5.05 o 
   0  -4   9     6365.37     6334.13     57.20 o 
   1  -4   9     2289.72     2276.45     24.87 o 
   2  -4   9     1881.89     1853.49     21.37 o 
   3  -4   9      884.63      929.22     13.64 o 
   4  -4   9       29.86       30.85      3.18 o 
   5  -4   9      113.48      112.79      7.27 o 
   6  -4   9      152.73      150.94      8.55 o 
   7  -4   9     1211.20     1144.51     28.84 o 
   8  -4   9      770.89      709.10     23.21 o 
   9  -4   9      214.63      222.55     11.41 o 
  10  -4   9      416.94      425.95     19.50 o 
 -10  -3   9       53.64       44.42     11.95 o 
  -9  -3   9       58.39       54.10      7.46 o 
  -8  -3   9       75.96       65.43      5.83 o 
  -7  -3   9      692.13      711.67     13.61 o 
  -6  -3   9     1698.60     1766.17     22.77 o 
  -5  -3   9      639.44      662.41     12.33 o 
  -4  -3   9     5326.45     5325.67     55.60 o 
  -3  -3   9       35.50       35.76      4.95 o 
  -2  -3   9      732.80      673.01     11.20 o 
  -1  -3   9      666.75      728.63     11.58 o 
   0  -3   9      755.45      811.42     12.37 o 
   1  -3   9     4794.65     4843.28     45.19 o 
   2  -3   9     1267.22     1233.29     20.68 o 
   3  -3   9     7142.04     7020.63     80.93 o 
   4  -3   9       81.78       87.00      4.36 o 
   5  -3   9     1593.25     1598.89     26.75 o 
   6  -3   9      637.10      652.53     20.50 o 
   7  -3   9        2.82       14.43      4.73 o 
   8  -3   9       91.47       86.12     11.36 o 
   9  -3   9        0.18       -3.45      5.89 o 
  10  -3   9      369.34      355.70     30.65 o 
 -10  -2   9      424.62      403.58     17.93 o 
  -9  -2   9      466.02      497.83     13.53 o 
  -8  -2   9     1196.86     1166.25     20.57 o 
  -7  -2   9        0.57        6.75      3.85 o 
  -6  -2   9      492.44      478.97     12.10 o 
  -5  -2   9      142.92      127.51     11.50 o 
  -4  -2   9     2488.13     2585.41     28.41 o 
  -3  -2   9     3243.89     3220.58     33.07 o 
  -2  -2   9     2162.23     2064.82     30.73 o 
  -1  -2   9     7247.72     7270.46     64.43 o 
   0  -2   9        8.63        8.95      2.40 o 
   1  -2   9      486.16      471.54      8.93 o 
   2  -2   9      398.93      367.69      9.34 o 
   3  -2   9      293.50      285.55      7.05 o 
   4  -2   9      868.36      937.10     19.51 o 
   5  -2   9      280.84      297.85      8.33 o 
   6  -2   9     3015.04     3032.23     42.76 o 
   7  -2   9      600.70      574.75     15.99 o 
   8  -2   9     1111.81     1116.36     23.00 o 
   9  -2   9      426.89      390.33     30.42 o 
  10  -2   9       40.75       26.66     13.59 o 
 -10  -1   9      379.04      350.60     16.84 o 
  -9  -1   9       14.86       17.05      5.03 o 
  -8  -1   9     2541.96     2571.72     34.09 o 
  -7  -1   9      168.98      181.18      9.53 o 
  -6  -1   9     3892.34     3805.92     43.72 o 
  -5  -1   9     1198.32     1237.52     20.67 o 
  -4  -1   9      444.32      437.91      9.17 o 
  -3  -1   9      511.23      516.96      9.66 o 
  -2  -1   9      125.68      166.68      7.98 o 
  -1  -1   9     5510.98     5501.67     50.35 o 
   0  -1   9     3815.32     3897.20     46.21 o 
   1  -1   9     2848.93     2857.93     39.97 o 
   2  -1   9     4445.50     4452.59     41.89 o 
   3  -1   9      116.90      107.51     10.01 o 
   4  -1   9     2174.12     2100.69     23.36 o 
   5  -1   9        1.96        2.23      3.39 o 
   6  -1   9       26.60       19.65      4.57 o 
   7  -1   9      953.52      923.17     19.68 o 
   8  -1   9      552.12      536.83     33.87 o 
   9  -1   9     2028.38     1951.87     71.54 o 
  10  -1   9        4.68        0.76     12.31 o 
 -10   0   9      407.88      405.00     23.18 o 
  -9   0   9        9.50       -2.84      7.24 o 
  -8   0   9      379.06      336.94     15.33 o 
  -7   0   9      209.60      246.94      9.59 o 
  -6   0   9      346.73      350.01     10.32 o 
  -5   0   9     1097.47     1103.98     18.30 o 
  -4   0   9      432.13      414.77     10.32 o 
  -3   0   9     1547.30     1456.94     20.85 o 
  -2   0   9     2478.80     2395.85     25.67 o 
  -1   0   9       80.96       80.69      4.24 o 
   0   0   9     1966.04     1945.96     24.33 o 
   1   0   9      235.19      247.78      6.61 o 
   2   0   9      842.32      868.89     12.79 o 
   3   0   9      958.07      994.51     13.95 o 
   4   0   9     2848.61     2925.40     30.23 o 
   5   0   9     2731.94     2807.06     29.53 o 
   6   0   9       82.77       81.55      6.05 o 
   7   0   9      690.88      705.23     36.21 o 
   8   0   9       21.34        5.27     10.08 o 
   9   0   9       35.81       28.95     13.65 o 
  10   0   9       32.38       16.06     12.60 o 
 -10   1   9      552.56      588.02     22.48 o 
  -9   1   9     1207.49     1232.02     31.98 o 
  -8   1   9      148.22      167.98      8.45 o 
  -7   1   9     1310.87     1269.20     26.08 o 
  -6   1   9       20.42       23.57      5.10 o 
  -5   1   9      150.62      157.71      7.12 o 
  -4   1   9        5.54        8.13      3.06 o 
  -3   1   9       32.83       50.86      6.83 o 
  -2   1   9     6274.37     6292.70     63.19 o 
  -1   1   9      262.27      271.34     13.51 o 
   0   1   9     9593.35     9749.31     83.74 o 
   1   1   9     1187.16     1229.73     15.88 o 
   2   1   9     4827.45     4923.31     45.86 o 
   3   1   9       11.06       18.51      2.87 o 
   4   1   9       52.38       54.63      3.87 o 
   5   1   9     2671.00     2737.71     33.29 o 
   6   1   9      213.69      215.65     19.57 o 
   7   1   9     1478.27     1531.34     56.95 o 
   8   1   9      762.96      769.33     40.72 o 
   9   1   9      279.92      255.61     25.49 o 
  10   1   9      406.20      444.65     34.40 o 
 -10   2   9        0.59       -2.02      6.75 o 
  -9   2   9       87.67       82.89     10.30 o 
  -8   2   9       15.07        4.00      4.25 o 
  -7   2   9     1212.49     1267.33     21.62 o 
  -6   2   9     1633.40     1552.80     24.42 o 
  -5   2   9      385.65      414.28     10.99 o 
  -4   2   9     3878.78     3904.68     43.92 o 
  -3   2   9        0.05        2.82      2.71 o 
  -2   2   9      323.58      309.79     11.00 o 
  -1   2   9      152.25      182.58      6.65 o 
   0   2   9      664.56      690.05     12.84 o 
   1   2   9     1879.33     1920.15     21.86 o 
   2   2   9     1227.67     1194.47     15.88 o 
   3   2   9     3950.52     4037.88     39.15 o 
   4   2   9      124.42      121.03      7.14 o 
   5   2   9      367.72      371.24     16.47 o 
   6   2   9       61.65       79.23      6.42 o 
   7   2   9      172.53      137.41     17.75 o 
   8   2   9      111.31      118.43     18.28 o 
   9   2   9       12.44       15.24     12.19 o 
 -10   3   9      314.05      279.66     23.24 o 
  -9   3   9      215.28      219.92     14.51 o 
  -8   3   9      448.20      468.69     15.54 o 
  -7   3   9      116.82       98.92      6.65 o 
  -6   3   9       10.89       11.94      4.02 o 
  -5   3   9      355.48      368.79     10.62 o 
  -4   3   9     3688.52     3660.56     42.07 o 
  -3   3   9     4693.46     4509.03     70.72 o 
  -2   3   9     2945.09     2871.02     34.25 o 
  -1   3   9     6117.84     6089.28     61.85 o 
   0   3   9      138.06      143.28      7.65 o 
   1   3   9     1089.91     1063.11     16.65 o 
   2   3   9      194.74      215.26      6.83 o 
   3   3   9      536.23      534.85     11.53 o 
   4   3   9     1111.70     1138.05     23.10 o 
   5   3   9      191.34      201.72     14.08 o 
   6   3   9     2609.98     2684.09     40.93 o 
   7   3   9      121.20      106.89     17.34 o 
   8   3   9      659.30      663.51     38.14 o 
   9   3   9       93.06       74.54     17.34 o 
  -9   4   9        7.35        2.59      6.98 o 
  -8   4   9     2035.56     2067.98     88.56 o 
  -7   4   9      127.19      121.13      8.01 o 
  -6   4   9     1624.73     1618.07     25.00 o 
  -5   4   9      502.40      484.42     12.30 o 
  -4   4   9        0.24        1.25      2.88 o 
  -3   4   9      152.92      165.21      7.25 o 
  -2   4   9       50.74       40.01      4.41 o 
  -1   4   9     3993.58     3993.76     44.12 o 
   0   4   9      919.71      922.97     15.80 o 
   1   4   9      788.48      806.36     14.32 o 
   2   4   9     1364.91     1336.60     22.99 o 
   3   4   9      173.38      166.50      9.52 o 
   4   4   9      511.99      536.85     14.94 o 
   5   4   9       36.78       43.13      5.91 o 
   6   4   9      355.44      376.65     13.66 o 
   7   4   9      435.45      435.45     30.65 o 
   8   4   9      207.92      201.81     23.14 o 
  -9   5   9       10.88       14.08      7.33 o 
  -8   5   9       30.44       32.59      8.45 o 
  -7   5   9      531.75      528.54     14.06 o 
  -6   5   9      117.09      118.64      9.80 o 
  -5   5   9     3335.61     3241.26     41.81 o 
  -4   5   9       53.30       57.34      5.23 o 
  -3   5   9     1760.41     1760.86     25.22 o 
  -2   5   9      960.95      913.62     16.54 o 
  -1   5   9      101.10      123.41     10.61 o 
   0   5   9        3.71        0.68      3.61 o 
   1   5   9       30.43       24.85      4.10 o 
   2   5   9      582.23      581.24     34.95 o 
   3   5   9      735.86      758.21     22.28 o 
   4   5   9     1753.72     1709.05     71.19 o 
   5   5   9     1552.94     1538.21     28.95 o 
   6   5   9      189.66      199.52     11.12 o 
   7   5   9      420.15      450.92     24.99 o 
   8   5   9       14.65       12.42     12.42 o 
  -8   6   9      104.06      110.11     11.64 o 
  -7   6   9      440.07      458.56     25.04 o 
  -6   6   9       19.13       10.96      4.49 o 
  -5   6   9       80.28       74.03      6.35 o 
  -4   6   9      228.31      219.94      9.33 o 
  -3   6   9      245.25      223.73      8.81 o 
  -2   6   9     1818.18     1783.60     25.77 o 
  -1   6   9        7.22        7.38      4.67 o 
   0   6   9     2279.48     2161.90     42.23 o 
   1   6   9       70.45       62.18      7.83 o 
   2   6   9      124.47      109.70      9.34 o 
   3   6   9       14.92       20.10      6.94 o 
   4   6   9        4.96       -5.62      5.24 o 
   5   6   9      411.98      429.36     19.25 o 
   6   6   9        0.17        0.51      6.02 o 
   7   6   9      648.72      661.38     19.64 o 
  -8   7   9       21.96       25.96     10.52 o 
  -7   7   9      525.71      554.45     22.34 o 
  -6   7   9      832.78      840.47     21.25 o 
  -5   7   9      247.51      246.34     10.70 o 
  -4   7   9     1997.68     1972.73     29.05 o 
  -3   7   9        0.65        0.74      3.78 o 
  -2   7   9      186.19      189.94      9.57 o 
  -1   7   9      353.21      328.41     15.49 o 
   0   7   9       88.44       89.59      9.36 o 
   1   7   9     2239.90     2194.09     44.43 o 
   2   7   9      224.14      239.30     13.96 o 
   3   7   9     2343.93     2387.21     47.71 o 
   4   7   9       56.42       67.99      9.16 o 
   5   7   9      284.49      281.24     15.41 o 
   6   7   9       24.46       17.35      7.89 o 
  -7   8   9        0.06       -6.78      6.23 o 
  -6   8   9       39.21       29.32      5.65 o 
  -5   8   9        2.61       -1.68      4.30 o 
  -4   8   9     1001.76      950.43     19.26 o 
  -3   8   9      924.60      923.74     18.61 o 
  -2   8   9      718.75      683.85     32.99 o 
  -1   8   9     1015.31      971.15     27.84 o 
   0   8   9       63.98       62.04      8.83 o 
   1   8   9        7.96        0.57      5.84 o 
   2   8   9       70.67       67.31      9.60 o 
   3   8   9     1063.60     1061.05     30.03 o 
   4   8   9      265.99      263.07     15.25 o 
   5   8   9      269.66      298.91     20.57 o 
  -5   9   9      249.70      276.58     11.48 o 
  -4   9   9       74.71       57.98      6.41 o 
  -3   9   9       77.60       68.21      9.73 o 
  -2   9   9       30.72       28.01      7.64 o 
  -1   9   9     1194.60     1192.20     32.62 o 
   0   9   9      341.47      378.35     18.87 o 
   1   9   9      355.52      346.91     18.09 o 
   2   9   9      497.35      527.72     21.67 o 
   3   9   9        2.87        5.76      6.57 o 
  -3  10   9      354.66      377.38     27.42 o 
  -2  10   9       33.85       47.81      9.58 o 
  -1  10   9        3.32        6.26      7.04 o 
   0  10   9      104.49       94.26     11.45 o 
   1  10   9        7.16       28.36      8.30 o 
  -2 -13  10      393.80      373.00     17.52 o 
  -1 -13  10       11.65        2.52      5.55 o 
   0 -13  10      490.97      514.77     17.72 o 
   1 -13  10      144.30      165.84     13.12 o 
   2 -13  10       27.20       19.32      6.36 o 
   3 -13  10       55.11       54.72      7.87 o 
   4 -13  10        4.00        1.95      5.72 o 
  -4 -12  10      175.05      196.79     15.94 o 
  -3 -12  10        0.43       -3.51      5.05 o 
  -2 -12  10        0.76        0.77      6.37 o 
  -1 -12  10        3.49       -2.73      4.93 o 
   0 -12  10      169.11      176.07      8.03 o 
   1 -12  10      134.09      126.31      7.95 o 
   2 -12  10       21.71       28.26      5.41 o 
   3 -12  10      361.09      392.70     15.28 o 
   4 -12  10      134.45      131.35     10.13 o 
   5 -12  10       57.55       65.57      8.43 o 
   6 -12  10       44.64       56.99     22.21 o 
  -5 -11  10       16.30       12.50      6.72 o 
  -4 -11  10       96.80       86.61      9.64 o 
  -3 -11  10      447.12      447.38     16.31 o 
  -2 -11  10      119.52      109.84      8.92 o 
  -1 -11  10     1214.99     1289.03     20.19 o 
   0 -11  10        0.03       11.16      8.37 o 
   1 -11  10      616.39      609.95     15.18 o 
   2 -11  10       21.06       27.38      4.73 o 
   3 -11  10       10.53       15.50      6.89 o 
   4 -11  10      381.95      374.47     14.96 o 
   5 -11  10        0.31       -5.28      5.76 o 
   6 -11  10      422.15      440.43     21.05 o 
   7 -11  10        4.39        6.54      6.19 o 
  -6 -10  10      218.24      225.04     12.42 o 
  -5 -10  10      170.56      167.12     11.52 o 
  -4 -10  10        2.40       -3.33      4.77 o 
  -3 -10  10       18.55       53.75      7.36 o 
  -2 -10  10        2.38       -3.25      3.99 o 
  -1 -10  10      574.06      556.93     12.69 o 
   0 -10  10      320.94      338.86      9.82 o 
   1 -10  10     1388.89     1425.52     23.69 o 
   2 -10  10     1409.68     1425.39     33.36 o 
   3 -10  10      311.54      311.82     13.01 o 
   4 -10  10      134.56      174.74     10.79 o 
   5 -10  10        6.64        7.20      7.02 o 
   6 -10  10       67.64       64.61     14.71 o 
   7 -10  10       63.68       54.29      7.86 o 
   8 -10  10       87.06       86.97      9.14 o 
  -7  -9  10        0.21       -1.43      5.05 o 
  -6  -9  10        0.17       -4.91      6.92 o 
  -5  -9  10      680.66      704.90     21.24 o 
  -4  -9  10      240.52      243.74     12.18 o 
  -3  -9  10     1494.28     1488.99     21.41 o 
  -2  -9  10     1374.11     1380.44     20.37 o 
  -1  -9  10      203.01      198.67      8.80 o 
   0  -9  10      153.66      151.18      7.05 o 
   1  -9  10       49.29       44.29      5.20 o 
   2  -9  10      721.55      722.91     13.64 o 
   3  -9  10      142.49      143.38      9.08 o 
   4  -9  10      479.78      463.67     15.20 o 
   5  -9  10      800.83      777.07     21.10 o 
   6  -9  10       28.95       36.56     10.78 o 
   7  -9  10      159.55      168.82     10.89 o 
   8  -9  10        9.81       14.39      6.46 o 
  -8  -8  10       42.96       54.55      8.17 o 
  -7  -8  10      393.08      394.60     15.62 o 
  -6  -8  10       10.71        1.24      5.22 o 
  -5  -8  10        0.12       -2.41      4.53 o 
  -4  -8  10      464.69      452.28     11.24 o 
  -3  -8  10      667.32      658.35     13.35 o 
  -2  -8  10     3946.06     3715.92     39.71 o 
  -1  -8  10        5.79        5.30      3.41 o 
   0  -8  10     2903.07     2893.52     32.11 o 
   1  -8  10      240.36      232.26      7.64 o 
   2  -8  10      522.92      547.01     11.26 o 
   3  -8  10       66.72       61.29      4.67 o 
   4  -8  10       23.17       13.63      4.80 o 
   5  -8  10      461.86      515.88     23.82 o 
   6  -8  10       22.67       22.74      7.46 o 
   7  -8  10      504.56      485.67     16.39 o 
   8  -8  10      321.94      326.74     14.55 o 
   9  -8  10      144.53      125.48      9.93 o 
  -8  -7  10      122.53       97.11      9.28 o 
  -7  -7  10      313.73      316.75     13.97 o 
  -6  -7  10      814.81      849.48     15.55 o 
  -5  -7  10      113.75      118.56      6.23 o 
  -4  -7  10      826.24      810.58     14.59 o 
  -3  -7  10        1.17       -6.45      4.30 o 
  -2  -7  10       18.58       22.65      3.78 o 
  -1  -7  10       14.65       10.74      4.60 o 
   0  -7  10      367.13      378.18      9.34 o 
   1  -7  10     1657.14     1644.16     21.12 o 
   2  -7  10       71.07       79.05      4.65 o 
   3  -7  10     1775.09     1802.15     22.42 o 
   4  -7  10      298.62      306.47     22.50 o 
   5  -7  10      544.66      519.07     15.71 o 
   6  -7  10      116.35      133.91     15.40 o 
   7  -7  10       13.93        2.42      6.53 o 
   8  -7  10      114.23       81.07      9.17 o 
   9  -7  10        1.41       -9.36      8.35 o 
  -9  -6  10      401.69      471.40     17.66 o 
  -8  -6  10       79.32       60.66      7.76 o 
  -7  -6  10       77.96       70.96      5.54 o 
  -6  -6  10      288.52      291.07      9.28 o 
  -5  -6  10      257.39      239.20      8.05 o 
  -4  -6  10     1619.98     1614.59     21.79 o 
  -3  -6  10      517.48      512.08     10.84 o 
  -2  -6  10     1707.76     1677.49     21.47 o 
  -1  -6  10     3466.74     3416.53     35.69 o 
   0  -6  10        4.23       -2.20      2.61 o 
   1  -6  10      580.57      594.63     11.20 o 
   2  -6  10       10.96        8.15      3.29 o 
   3  -6  10       45.66       43.21      3.84 o 
   4  -6  10     1580.17     1567.76     28.01 o 
   5  -6  10      234.49      237.11     10.91 o 
   6  -6  10     2725.85     2637.39     41.09 o 
   7  -6  10       34.56       49.01      7.02 o 
   8  -6  10      415.49      431.29     27.98 o 
   9  -6  10        0.65        4.36      8.15 o 
  -9  -5  10       42.98       45.20      9.24 o 
  -8  -5  10      698.90      714.72     14.72 o 
  -7  -5  10       91.88       94.95      5.96 o 
  -6  -5  10      535.76      532.64     11.91 o 
  -5  -5  10      251.70      242.54      8.56 o 
  -4  -5  10       32.93       27.13      3.74 o 
  -3  -5  10        4.22        7.81      2.88 o 
  -2  -5  10       68.34       62.32      5.04 o 
  -1  -5  10     1580.79     1611.86     20.45 o 
   0  -5  10     1429.21     1450.90     18.87 o 
   1  -5  10     3003.95     2919.50     31.04 o 
   2  -5  10     5853.77     5863.95     54.54 o 
   3  -5  10       10.46       14.39      3.79 o 
   4  -5  10      452.50      477.16     11.52 o 
   5  -5  10        6.11       -3.62      3.93 o 
   6  -5  10       73.76       69.95      7.03 o 
   7  -5  10      709.23      684.13     18.43 o 
   8  -5  10      314.15      315.88     13.21 o 
   9  -5  10      600.51      588.68     22.59 o 
  10  -5  10       24.71       31.77      8.40 o 
 -10  -4  10      119.06      112.75     17.87 o 
  -9  -4  10        4.70       -6.92      4.61 o 
  -8  -4  10       99.63      103.84      7.06 o 
  -7  -4  10       95.66       93.44      5.81 o 
  -6  -4  10      242.18      245.72      8.23 o 
  -5  -4  10     2840.34     2860.95     42.49 o 
  -4  -4  10      180.30      196.01     10.09 o 
  -3  -4  10     4087.27     4024.21     43.35 o 
  -2  -4  10      696.32      661.69     11.88 o 
  -1  -4  10     1060.96     1030.72     15.11 o 
   0  -4  10      134.09      130.16      5.84 o 
   1  -4  10       14.84       12.59      2.94 o 
   2  -4  10     4011.59     4023.83     39.71 o 
   3  -4  10      450.60      473.73     10.85 o 
   4  -4  10     2747.70     2733.84     29.29 o 
   5  -4  10      938.19      989.06     21.10 o 
   6  -4  10      240.28      233.43     10.13 o 
   7  -4  10      273.21      290.88     13.05 o 
   8  -4  10       19.76        9.95      5.18 o 
   9  -4  10       52.63       53.02      7.07 o 
  10  -4  10       32.41       14.29      7.66 o 
 -10  -3  10      124.50      103.90     14.59 o 
  -9  -3  10      458.36      434.42     13.05 o 
  -8  -3  10        1.55        1.21      3.82 o 
  -7  -3  10      842.59      890.78     17.79 o 
  -6  -3  10       71.61       79.32      6.10 o 
  -5  -3  10       27.74       24.08      3.76 o 
  -4  -3  10      705.75      707.32     12.70 o 
  -3  -3  10      145.02      159.55      6.34 o 
  -2  -3  10     5320.59     5295.85     50.11 o 
  -1  -3  10       78.04      123.09      9.31 o 
   0  -3  10     7803.83     7807.82     82.55 o 
   1  -3  10      752.63      804.72     20.44 o 
   2  -3  10      453.39      468.12      9.49 o 
   3  -3  10        0.06        8.34      7.15 o 
   4  -3  10      442.96      434.87     10.35 o 
   5  -3  10      997.39     1023.51     20.58 o 
   6  -3  10       65.08       56.19      5.79 o 
   7  -3  10      945.39      969.90     21.40 o 
   8  -3  10      885.25      820.74     20.17 o 
   9  -3  10       70.10       75.39     10.10 o 
  10  -3  10      145.06      143.68     21.27 o 
 -10  -2  10       33.00       30.40      7.89 o 
  -9  -2  10      143.90      136.64      8.09 o 
  -8  -2  10      339.51      340.30     14.79 o 
  -7  -2  10     1173.64     1185.31     20.89 o 
  -6  -2  10     2269.82     2302.53     31.12 o 
  -5  -2  10     1416.18     1402.08     42.88 o 
  -4  -2  10     3356.56     3252.25     34.44 o 
  -3  -2  10      770.86      783.68     13.02 o 
  -2  -2  10       26.32       30.83      4.79 o 
  -1  -2  10      823.39      817.44     14.31 o 
   0  -2  10     4251.53     4160.24     40.52 o 
   1  -2  10     6333.92     6493.08     58.91 o 
   2  -2  10     1431.01     1379.94     17.78 o 
   3  -2  10     3403.65     3490.43     35.21 o 
   4  -2  10       98.45      118.56      5.14 o 
   5  -2  10      560.25      552.26     18.46 o 
   6  -2  10       26.11       25.87      4.97 o 
   7  -2  10        0.38       -2.02      5.10 o 
   8  -2  10      776.55      745.98     19.79 o 
   9  -2  10       74.50       58.19     15.65 o 
  10  -2  10      588.66      541.87     36.92 o 
 -10  -1  10       83.69      106.14     11.07 o 
  -9  -1  10      321.04      327.92     11.56 o 
  -8  -1  10      157.53      128.81      7.87 o 
  -7  -1  10       33.42       26.01      4.94 o 
  -6  -1  10      595.77      565.21     13.61 o 
  -5  -1  10       58.59       47.92      4.88 o 
  -4  -1  10     2708.43     2671.99     45.19 o 
  -3  -1  10     1455.31     1479.32     36.86 o 
  -2  -1  10      702.25      702.28     11.77 o 
  -1  -1  10     1472.09     1468.20     18.50 o 
   0  -1  10        6.92        9.11      2.62 o 
   1  -1  10      232.89      220.29     13.23 o 
   2  -1  10      341.33      324.31     10.39 o 
   3  -1  10      621.39      636.29     11.23 o 
   4  -1  10      984.32     1004.89     14.72 o 
   5  -1  10       97.90       86.10      5.37 o 
   6  -1  10     1594.84     1608.49     53.44 o 
   7  -1  10      173.45      157.64     11.45 o 
   8  -1  10      451.21      566.59     35.40 o 
   9  -1  10        0.89       -6.50     10.08 o 
  10  -1  10        1.62       10.72     12.01 o 
 -10   0  10      521.29      523.37     25.49 o 
  -9   0  10       24.36       26.28      6.45 o 
  -8   0  10     2137.19     2143.58     31.13 o 
  -7   0  10        4.10        4.39      4.02 o 
  -6   0  10      724.28      739.39     15.68 o 
  -5   0  10       87.64       80.69      5.53 o 
  -4   0  10       37.01       30.27      4.17 o 
  -3   0  10      299.66      308.01      9.07 o 
  -2   0  10       65.43       78.56      4.81 o 
  -1   0  10     2817.90     2743.13     32.86 o 
   0   0  10     2668.17     2642.25     31.56 o 
   1   0  10     7118.09     7060.84     80.69 o 
   2   0  10     5595.78     5717.61     52.87 o 
   3   0  10     1070.24     1075.34     15.27 o 
   4   0  10      611.33      634.36     11.44 o 
   5   0  10      333.19      328.82      8.37 o 
   6   0  10      259.43      258.66     21.86 o 
   7   0  10      790.99      752.75     38.03 o 
   8   0  10      325.02      338.47     27.25 o 
   9   0  10      759.42      725.27     41.37 o 
 -10   1  10       21.23       16.81      8.25 o 
  -9   1  10        4.48        0.30      6.42 o 
  -8   1  10      225.27      235.40     12.66 o 
  -7   1  10      295.65      295.17     10.56 o 
  -6   1  10      542.43      521.63     13.12 o 
  -5   1  10     1775.88     1755.61     25.59 o 
  -4   1  10      130.82      139.34     14.57 o 
  -3   1  10     1755.35     1690.19     23.89 o 
  -2   1  10      886.62      869.99     15.54 o 
  -1   1  10       28.56       39.46      8.63 o 
   0   1  10       50.19       54.25      5.52 o 
   1   1  10      917.70      905.36     13.73 o 
   2   1  10     3826.51     3888.81     38.43 o 
   3   1  10        5.45        2.93      2.63 o 
   4   1  10     5041.23     5096.41     48.50 o 
   5   1  10      679.82      739.85     17.43 o 
   6   1  10       41.73       42.66     11.49 o 
   7   1  10       22.59       29.77     11.78 o 
   8   1  10       20.27       19.81     11.60 o 
   9   1  10      174.54      170.29     22.15 o 
 -10   2  10      321.33      338.34     18.56 o 
  -9   2  10      669.76      690.71     24.46 o 
  -8   2  10       15.46        6.51      4.73 o 
  -7   2  10      884.04      901.81     18.43 o 
  -6   2  10      161.53      163.76      9.66 o 
  -5   2  10       35.42       43.79      7.96 o 
  -4   2  10      838.30      809.76     15.83 o 
  -3   2  10      367.51      378.89     10.72 o 
  -2   2  10     8544.31     8428.56     82.90 o 
   0   2  10     7112.28     6901.82     69.07 o 
   1   2  10      273.29      296.04      8.86 o 
   2   2  10      218.39      219.11      6.78 o 
   3   2  10       10.00       14.32      3.70 o 
   4   2  10      125.81      124.23      7.74 o 
   5   2  10     1603.51     1588.31     28.11 o 
   6   2  10      132.20      100.71      9.60 o 
   7   2  10     1103.26     1242.89     51.45 o 
   8   2  10      536.04      513.86     34.34 o 
   9   2  10      137.02      138.00     21.21 o 
  -9   3  10      288.49      298.95     16.70 o 
  -8   3  10      100.05       93.82      7.34 o 
  -7   3  10      829.02      844.87     17.86 o 
  -6   3  10     1169.52     1192.81     26.79 o 
  -5   3  10      540.05      551.91     13.43 o 
  -4   3  10      694.64      692.70     15.62 o 
  -3   3  10        6.52        5.98      3.14 o 
  -2   3  10      762.09      726.63     14.60 o 
  -1   3  10      608.79      639.76     15.79 o 
   0   3  10     3359.76     3232.49     41.73 o 
   1   3  10     3481.50     3445.90     39.25 o 
   2   3  10      610.76      620.23     12.56 o 
   3   3  10     1490.68     1547.47     27.20 o 
   4   3  10        1.36        2.00      4.93 o 
   5   3  10      252.86      250.06     26.84 o 
   6   3  10       10.21        4.61      4.79 o 
   7   3  10       69.70       82.39     16.11 o 
   8   3  10      399.34      431.64     31.35 o 
  -9   4  10      294.97      306.95     17.80 o 
  -8   4  10       50.90       59.11     18.58 o 
  -7   4  10       97.90       89.39      7.05 o 
  -6   4  10      773.63      759.70     16.81 o 
  -5   4  10      464.84      460.86     12.77 o 
  -4   4  10     1359.28     1331.02     26.01 o 
  -3   4  10      695.16      715.38     14.90 o 
  -2   4  10     1709.26     1745.49     25.13 o 
  -1   4  10     1524.79     1574.55     23.16 o 
   0   4  10        6.61        9.46      3.37 o 
   1   4  10       29.36       40.56      4.09 o 
   2   4  10       10.17       13.18      6.68 o 
   3   4  10      274.74      292.55     14.00 o 
   4   4  10      809.18      795.18     36.68 o 
   5   4  10      252.76      256.93     11.69 o 
   6   4  10     1686.99     1750.65     33.04 o 
   7   4  10       33.29       15.24     12.36 o 
   8   4  10      343.19      406.27     31.47 o 
  -8   5  10     1088.44     1064.59     31.52 o 
  -7   5  10        0.84        0.46      6.33 o 
  -6   5  10      612.82      630.79     15.60 o 
  -5   5  10        9.09       -0.41      3.73 o 
  -4   5  10        4.27        1.14      3.73 o 
  -3   5  10      766.17      775.33     16.26 o 
  -2   5  10      195.00      183.85      8.45 o 
  -1   5  10     2204.32     2181.68     29.32 o 
   0   5  10       29.14       24.92      4.27 o 
   1   5  10     1535.06     1445.21     46.99 o 
   2   5  10      557.02      514.03     18.39 o 
   3   5  10       29.98       29.22      6.54 o 
   4   5  10      183.59      183.01     12.78 o 
   5   5  10        0.40       -0.95      4.99 o 
   6   5  10      415.80      427.27     18.27 o 
   7   5  10      249.05      240.06     16.10 o 
  -8   6  10      142.16      131.52     12.45 o 
  -7   6  10      275.13      271.02     14.69 o 
  -6   6  10      105.78       94.12      7.42 o 
  -5   6  10     1657.68     1611.34     26.07 o 
  -4   6  10       59.98       55.82      6.05 o 
  -3   6  10      684.82      717.63     15.84 o 
  -2   6  10      169.27      182.89      8.45 o 
  -1   6  10      190.47      209.72      8.49 o 
   0   6  10       13.35       17.87      8.15 o 
   1   6  10      101.52       85.37      8.88 o 
   2   6  10     2409.95     2230.38     45.04 o 
   3   6  10      287.22      292.47     15.52 o 
   4   6  10      996.65      987.86     27.78 o 
   5   6  10      805.04      797.78     25.17 o 
   6   6  10       95.58       74.65      9.93 o 
  -7   7  10       28.17       30.42      6.85 o 
  -6   7  10       20.79       22.35      6.84 o 
  -5   7  10      119.75      105.02      7.58 o 
  -4   7  10      249.34      234.04     10.43 o 
  -3   7  10      482.93      485.39     13.64 o 
  -2   7  10     1931.08     2009.46     29.29 o 
  -1   7  10       48.02       47.41     12.66 o 
   0   7  10     1470.42     1492.50     35.60 o 
   1   7  10       40.70       34.40      7.64 o 
   2   7  10        0.14        3.63      8.26 o 
   3   7  10      197.92      182.52     13.27 o 
   4   7  10      231.09      244.22     15.10 o 
   5   7  10      944.20     1060.87     30.71 o 
  -6   8  10      517.19      552.19     15.88 o 
  -5   8  10       37.67       40.73      6.13 o 
  -4   8  10      353.24      388.56     12.78 o 
  -3   8  10       63.61       82.29      6.90 o 
  -2   8  10        3.61       -1.17      9.64 o 
  -1   8  10      162.91      146.96     16.93 o 
   0   8  10      432.60      442.95     19.41 o 
   1   8  10      927.35      939.27     28.40 o 
   2   8  10      149.70      150.38     12.55 o 
   3   8  10      606.94      603.82     22.91 o 
   4   8  10       77.79       72.26      9.84 o 
  -4   9  10     1023.78     1107.89     46.69 o 
  -3   9  10      189.69      199.75     14.50 o 
  -2   9  10      704.28      668.00     24.64 o 
  -1   9  10      100.67      116.00     11.89 o 
   0   9  10       13.84       12.43      7.54 o 
   1   9  10      255.53      237.04     15.47 o 
   2   9  10        5.09       -1.27      6.33 o 
  -1 -13  11        0.18       -0.08      6.04 o 
   0 -13  11       14.92       11.38      6.44 o 
   1 -13  11       67.63       69.46      6.92 o 
   2 -13  11      126.62      131.63     10.21 o 
   3 -13  11        0.46       -2.97      5.53 o 
  -4 -12  11       60.63       38.79      9.38 o 
  -3 -12  11       38.25       42.97      7.39 o 
  -2 -12  11      480.97      517.53     28.48 o 
  -1 -12  11        1.20        3.73      5.06 o 
   0 -12  11      417.78      453.59     13.56 o 
   1 -12  11      175.19      191.96      8.69 o 
   2 -12  11       58.91       57.82      7.61 o 
   3 -12  11        7.82        8.67      6.04 o 
   4 -12  11        0.02       -8.01      5.34 o 
   5 -12  11      107.77       79.53     12.94 o 
  -5 -11  11      149.75      146.92     11.13 o 
  -4 -11  11      126.95      124.99      9.78 o 
  -3 -11  11       23.51        9.90      6.08 o 
  -2 -11  11        3.79       -0.89      4.30 o 
  -1 -11  11       27.42       15.65      5.54 o 
   0 -11  11      222.22      239.57      9.09 o 
   1 -11  11      603.02      604.45     13.55 o 
   2 -11  11      135.83      137.02      7.22 o 
   3 -11  11      905.72      932.19     23.15 o 
   4 -11  11       66.62       75.33      8.61 o 
   5 -11  11       67.10       78.92      8.72 o 
   6 -11  11        0.75       -1.98      6.02 o 
  -6 -10  11        0.21       -4.45      4.97 o 
  -5 -10  11        1.41       -6.40      4.27 o 
  -4 -10  11      230.24      219.10     12.14 o 
  -3 -10  11      564.74      568.11     13.08 o 
  -2 -10  11       67.36       75.85      5.94 o 
  -1 -10  11     1207.53     1236.02     19.63 o 
   0 -10  11       17.76       14.03      4.25 o 
   1 -10  11       61.91       61.04      5.60 o 
   2 -10  11        4.77        0.51      3.81 o 
   3 -10  11      141.40      127.36      9.35 o 
   4 -10  11      638.80      638.82     19.17 o 
   5 -10  11      152.60      134.58      9.91 o 
   6 -10  11      509.28      488.12     17.06 o 
   7 -10  11        0.11       -8.04      6.31 o 
  -7  -9  11        5.90       -0.07      5.07 o 
  -6  -9  11      372.56      413.34     16.12 o 
  -5  -9  11       32.81       27.38      6.48 o 
  -4  -9  11       41.47       40.58      4.85 o 
  -3  -9  11      372.66      371.50     10.76 o 
  -2  -9  11       56.16       41.68      5.16 o 
  -1  -9  11     1697.06     1705.23     23.52 o 
   0  -9  11      535.22      533.93     12.23 o 
   1  -9  11     1157.41     1168.89     22.39 o 
   2  -9  11      322.49      342.41     11.14 o 
   3  -9  11       73.77       73.04     10.29 o 
   4  -9  11       12.03       15.59      8.21 o 
   5  -9  11        6.98        2.40      5.14 o 
   6  -9  11      334.06      327.18     14.18 o 
   7  -9  11      200.05      190.60     11.87 o 
   8  -9  11      204.34      225.97     12.77 o 
  -7  -8  11       94.81       81.73      8.72 o 
  -6  -8  11       49.08       47.27      7.36 o 
  -5  -8  11      978.40      966.56     20.61 o 
  -4  -8  11       13.23       11.39      4.65 o 
  -3  -8  11     1024.35     1048.15     17.57 o 
  -2  -8  11      198.32      185.80      8.49 o 
  -1  -8  11        1.63       -0.07      3.84 o 
   0  -8  11      164.10      152.11      7.09 o 
   1  -8  11      175.15      168.65      7.25 o 
   2  -8  11      837.07      813.70     16.30 o 
   3  -8  11      118.88      111.74      6.76 o 
   4  -8  11      483.12      500.99     15.78 o 
   5  -8  11      437.70      444.66     15.20 o 
   6  -8  11       16.47       24.85      6.11 o 
   7  -8  11       55.26       51.74      7.65 o 
   8  -8  11        8.21       12.73      6.11 o 
  -8  -7  11      103.27      103.92      9.58 o 
  -7  -7  11      358.61      354.24     15.33 o 
  -6  -7  11      142.16      153.23      8.46 o 
  -5  -7  11       55.62       50.46      4.96 o 
  -4  -7  11      792.59      738.56     18.85 o 
  -3  -7  11      713.13      756.97     14.40 o 
  -2  -7  11     2479.86     2486.73     29.57 o 
  -1  -7  11       67.09       62.07      6.22 o 
   0  -7  11     1338.48     1341.86     19.24 o 
   1  -7  11        6.34        4.87      3.03 o 
   2  -7  11      546.87      615.73     12.12 o 
   3  -7  11        7.35        5.67      3.57 o 
   4  -7  11       85.46       77.99      7.26 o 
   5  -7  11     1043.60     1005.63     22.98 o 
   6  -7  11       57.76       52.75      7.27 o 
   7  -7  11     1114.99     1093.00     26.25 o 
   8  -7  11      164.13      160.03     10.90 o 
   9  -7  11      175.70      201.67     12.30 o 
  -8  -6  11       32.47       19.26      8.11 o 
  -7  -6  11      713.37      775.28     15.66 o 
  -6  -6  11      537.39      543.76     15.15 o 
  -5  -6  11      372.32      386.67     10.41 o 
  -4  -6  11      340.48      347.53      9.73 o 
  -3  -6  11        0.23       -4.15      5.12 o 
  -2  -6  11       41.97       38.10      4.31 o 
  -1  -6  11       49.87       51.37      4.47 o 
   0  -6  11     1224.37     1213.77     17.71 o 
   1  -6  11     1166.20     1141.85     16.89 o 
   2  -6  11       96.46       88.11      4.95 o 
   3  -6  11     1185.90     1191.85     19.53 o 
   4  -6  11      500.90      487.47     14.87 o 
   5  -6  11      323.45      301.12     13.39 o 
   6  -6  11        3.34       -6.09      4.91 o 
   7  -6  11       18.41       20.88      6.20 o 
   8  -6  11      419.34      386.34     15.37 o 
   9  -6  11       21.17       16.17      6.40 o 
  -9  -5  11      227.34      242.56     16.38 o 
  -8  -5  11        9.37       13.93      4.59 o 
  -7  -5  11        1.42       -4.00      4.07 o 
  -6  -5  11      540.29      527.78     12.15 o 
  -5  -5  11        3.29        1.59      3.39 o 
  -4  -5  11     2862.25     2740.73     31.71 o 
  -3  -5  11     1529.42     1494.54     20.55 o 
  -2  -5  11     1405.77     1462.37     20.14 o 
  -1  -5  11     1930.53     1960.90     25.90 o 
   0  -5  11       94.94       97.99      5.13 o 
   1  -5  11        8.24        4.90      2.97 o 
   2  -5  11      151.67      160.40      6.37 o 
   3  -5  11      910.35      868.78     14.23 o 
   4  -5  11     1814.79     1872.24     31.43 o 
   5  -5  11      272.55      282.23     21.77 o 
   6  -5  11     2024.86     2009.41     34.29 o 
   7  -5  11        2.02       -0.24      5.06 o 
   8  -5  11      179.41      167.44     11.17 o 
   9  -5  11       12.33        6.14      5.51 o 
  -9  -4  11       64.79       72.10      6.80 o 
  -8  -4  11      493.01      472.32     13.70 o 
  -7  -4  11       16.70       10.67      4.15 o 
  -6  -4  11      207.98      208.14      9.07 o 
  -5  -4  11      232.73      242.24      8.40 o 
  -4  -4  11       22.22       16.61      3.82 o 
  -3  -4  11      431.78      440.96     12.79 o 
  -2  -4  11       52.23       58.64      4.44 o 
  -1  -4  11     3810.48     3722.25     38.35 o 
   0  -4  11      820.77      815.76     13.57 o 
   1  -4  11     2740.44     2686.14     29.63 o 
   2  -4  11     1072.38     1096.81     16.13 o 
   3  -4  11       40.97       50.59      5.60 o 
   4  -4  11      171.96      158.06      8.94 o 
   5  -4  11        1.40       -5.27      4.86 o 
   6  -4  11      467.15      493.60     22.82 o 
   7  -4  11      252.67      249.39     11.61 o 
   8  -4  11      367.61      370.45     14.15 o 
   9  -4  11      261.03      254.47     12.63 o 
  -9  -3  11       36.81       18.79      5.01 o 
  -8  -3  11       14.96       14.55      4.93 o 
  -7  -3  11      434.40      455.31     13.00 o 
  -6  -3  11       62.88       62.48      5.98 o 
  -5  -3  11     4144.76     4108.69     47.56 o 
  -4  -3  11       20.96       15.34      3.73 o 
  -3  -3  11     3508.39     3399.51     36.19 o 
  -2  -3  11        0.21        4.83      2.73 o 
  -1  -3  11      117.16      115.41      5.54 o 
   0  -3  11     3099.11     3114.37     33.13 o 
   1  -3  11      249.92      244.51      7.40 o 
   2  -3  11     2985.53     2901.74     31.20 o 
   3  -3  11       78.14       89.77      5.01 o 
   4  -3  11     2119.06     2200.25     25.73 o 
   5  -3  11      330.17      316.04     14.92 o 
   6  -3  11      172.25      152.36      8.88 o 
   7  -3  11      109.43       99.91     10.41 o 
   8  -3  11        5.85       -1.51      4.95 o 
   9  -3  11      102.96       76.07     10.50 o 
  -9  -2  11      219.08      189.04     10.04 o 
  -8  -2  11      216.33      218.12      9.83 o 
  -7  -2  11      307.74      306.37     11.24 o 
  -6  -2  11       16.22       25.90      6.57 o 
  -5  -2  11      157.05      175.84      8.30 o 
  -4  -2  11      986.76      942.98     17.38 o 
  -3  -2  11     2007.27     1994.74     33.62 o 
  -2  -2  11     3554.88     3392.04     35.59 o 
  -1  -2  11      794.43      756.42     12.79 o 
   0  -2  11     1999.68     2020.40     23.98 o 
   1  -2  11      278.05      268.76      7.63 o 
   2  -2  11       76.95       88.29      4.69 o 
   3  -2  11       10.37        9.47      2.82 o 
   4  -2  11      763.19      745.30     12.93 o 
   5  -2  11      583.43      609.56     15.91 o 
   6  -2  11       52.25       23.80      7.06 o 
   7  -2  11     1331.48     1311.19     33.15 o 
   8  -2  11      205.49      215.94     22.79 o 
   9  -2  11      171.65      192.09     23.85 o 
  -9  -1  11      443.62      448.54     13.84 o 
  -8  -1  11      144.70      155.31      8.73 o 
  -7  -1  11     1979.28     2002.73     41.97 o 
  -6  -1  11      423.30      397.77     12.25 o 
  -5  -1  11     1042.08      965.22     22.62 o 
  -4  -1  11      974.10      980.83     17.87 o 
  -3  -1  11        1.20        2.88      3.11 o 
  -2  -1  11      710.69      732.58     14.42 o 
  -1  -1  11      701.65      721.35     12.36 o 
   0  -1  11     2807.59     2785.36     30.13 o 
   1  -1  11     3120.04     3158.67     33.14 o 
   2  -1  11      120.85      128.52      5.78 o 
   3  -1  11     4707.43     4682.03     45.56 o 
   4  -1  11      238.94      246.08      7.76 o 
   5  -1  11      346.06      343.45     10.06 o 
   6  -1  11        0.76       -0.72      7.39 o 
   7  -1  11       13.98       21.62     11.72 o 
   8  -1  11      550.06      554.17     35.22 o 
   9  -1  11       15.40        9.38     12.13 o 
  -9   0  11       53.61       63.62      7.87 o 
  -8   0  11       35.47       31.07      5.57 o 
  -7   0  11       35.94       34.87      5.57 o 
  -6   0  11     1547.71     1596.29     25.44 o 
  -5   0  11      247.21      233.20      9.37 o 
  -4   0  11     1995.62     1873.48     26.87 o 
  -3   0  11      547.71      546.78     12.66 o 
  -2   0  11      330.19      303.67      9.39 o 
  -1   0  11      150.56      155.62      6.95 o 
   0   0  11      127.68      117.29      6.14 o 
   1   0  11       97.49      105.70      6.77 o 
   2   0  11        0.56       -2.03      2.99 o 
   3   0  11     2476.39     2455.06     27.79 o 
   4   0  11     2725.29     2775.29     30.54 o 
   5   0  11      440.01      517.96     14.52 o 
   6   0  11      981.81     1025.21     43.95 o 
   7   0  11       33.59       38.21     12.48 o 
   8   0  11      108.86      104.78     18.34 o 
   9   0  11        1.70        1.29     10.61 o 
  -9   1  11      101.91      104.22     11.45 o 
  -8   1  11      725.12      733.40     17.41 o 
  -7   1  11        2.70        0.92      4.17 o 
  -6   1  11      595.35      577.41     16.74 o 
  -5   1  11        0.16       -0.55      3.29 o 
  -4   1  11        7.96        2.42      4.31 o 
  -3   1  11      513.95      531.40     15.63 o 
  -2   1  11       14.00       11.05      3.57 o 
  -1   1  11     6147.61     5992.34     62.30 o 
   0   1  11     1725.63     1735.91     32.57 o 
   1   1  11     1761.62     1743.22     24.14 o 
   2   1  11     1411.83     1385.33     18.60 o 
   3   1  11       64.97       53.26      4.27 o 
   4   1  11        9.94       11.69      3.41 o 
   5   1  11       80.89       86.78      7.09 o 
   6   1  11      993.56     1026.15     44.00 o 
   7   1  11      502.86      482.80     31.35 o 
   8   1  11      400.07      390.33     29.82 o 
  -9   2  11        6.07        3.98      6.63 o 
  -8   2  11      191.70      179.19      9.43 o 
  -7   2  11      199.28      196.70      9.78 o 
  -6   2  11      293.82      299.54     10.83 o 
  -5   2  11     1681.87     1666.02     25.80 o 
  -4   2  11      227.21      222.85      9.04 o 
  -3   2  11     1186.69     1187.93     20.03 o 
  -2   2  11       24.88       27.35      4.00 o 
  -1   2  11        2.16        2.05      3.12 o 
   0   2  11     1537.18     1552.44     22.84 o 
   1   2  11     1013.17     1011.38     17.31 o 
   2   2  11     3252.88     3244.64     37.76 o 
   3   2  11      145.43      143.50      6.69 o 
   4   2  11     1884.54     1963.43     32.90 o 
   5   2  11      238.17      243.59     11.16 o 
   6   2  11        2.80       -6.33      8.14 o 
   7   2  11        8.36        9.96     10.96 o 
   8   2  11        0.58       -4.75      9.20 o 
  -9   3  11      382.38      416.90     20.26 o 
  -8   3  11      125.48      119.01      8.27 o 
  -7   3  11      234.89      242.32     13.15 o 
  -6   3  11       58.21       56.16      6.15 o 
  -5   3  11      113.27      117.33      7.36 o 
  -4   3  11      612.99      593.29     14.18 o 
  -3   3  11     1477.90     1398.87     22.63 o 
  -2   3  11     3214.02     3190.78     38.86 o 
  -1   3  11      172.72      182.34      8.47 o 
   0   3  11     1819.99     1795.52     25.38 o 
   1   3  11       77.60       77.35      5.31 o 
   2   3  11       36.99       23.47      3.74 o 
   3   3  11      210.95      222.59     25.99 o 
   4   3  11       11.44       61.47     10.90 o 
   5   3  11     1191.76     1254.33     25.63 o 
   6   3  11       44.69       34.02      6.58 o 
   7   3  11      956.63     1038.22     47.58 o 
   8   3  11      104.07       93.06     18.28 o 
  -8   4  11        0.91       -2.40      5.64 o 
  -7   4  11     1177.09     1147.89     22.24 o 
  -6   4  11      557.96      584.38     28.20 o 
  -5   4  11      537.94      581.31     16.42 o 
  -4   4  11        5.17       -3.68      3.36 o 
  -3   4  11        1.53        1.88      3.75 o 
  -2   4  11     1608.25     1583.69     24.44 o 
  -1   4  11      207.34      220.05      9.00 o 
   0   4  11     3119.00     3135.26     38.22 o 
   1   4  11      268.13      250.99      8.95 o 
   2   4  11      212.73      221.83     13.07 o 
   3   4  11     1101.10     1118.94     28.79 o 
   4   4  11       90.04       80.16     12.71 o 
   5   4  11        0.01        9.61      7.85 o 
   6   4  11       33.75       39.14     10.96 o 
  -8   5  11        4.74        4.43      7.49 o 
  -7   5  11        1.69       -3.44      4.36 o 
  -6   5  11      661.32      658.61     16.41 o 
  -5   5  11       18.66        9.29      4.82 o 
  -4   5  11     1792.41     1695.57     29.87 o 
  -3   5  11      100.73      113.14      7.25 o 
  -2   5  11      575.91      555.70     13.69 o 
  -1   5  11      501.50      540.02     13.32 o 
   0   5  11       10.99       16.99      3.96 o 
   1   5  11       93.89       96.23     10.17 o 
   2   5  11       51.48       46.29     10.61 o 
   3   5  11      497.48      485.79     26.78 o 
   4   5  11     1210.03     1222.84     31.21 o 
   5   5  11       60.34       66.46      9.08 o 
   6   5  11     1017.27     1119.19     30.35 o 
  -7   6  11       67.88       52.66      6.62 o 
  -6   6  11       33.47       38.06      5.85 o 
  -5   6  11        5.68        5.21      4.54 o 
  -4   6  11      222.13      213.71      9.96 o 
  -3   6  11     1169.80     1120.20     21.00 o 
  -2   6  11      107.49       77.86      6.61 o 
  -1   6  11     1663.35     1649.78     25.48 o 
   0   6  11      147.92      166.35     15.15 o 
   1   6  11     1159.14     1100.27     42.60 o 
   2   6  11      132.19      116.11     10.79 o 
   3   6  11        5.62        3.64      6.89 o 
   4   6  11      188.96      207.65     14.43 o 
   5   6  11       36.41       31.43     10.55 o 
  -6   7  11       54.36       49.59      6.76 o 
  -5   7  11      412.75      425.91     13.61 o 
  -4   7  11       54.25       43.61      6.13 o 
  -3   7  11      375.97      404.41     12.89 o 
  -2   7  11       56.69       60.34      7.15 o 
  -1   7  11        7.92       12.61      7.06 o 
   0   7  11      178.08      181.62     13.41 o 
   1   7  11       30.87       53.91     12.48 o 
   2   7  11     1372.50     1333.40     34.31 o 
   3   7  11      122.25      153.32     12.68 o 
   4   7  11      427.83      450.36     20.16 o 
  -4   8  11      315.90      329.89     12.63 o 
  -3   8  11      660.79      646.96     19.10 o 
  -2   8  11     1092.40     1151.31     38.29 o 
  -1   8  11      273.12      238.64     16.39 o 
   0   8  11      379.17      361.50     26.13 o 
   1   8  11       47.70       36.94      8.64 o 
   2   8  11      104.07      105.23     11.23 o 
   1 -13  12       89.05      103.88      7.63 o 
  -3 -12  12       96.23       83.90      9.37 o 
  -2 -12  12        0.56        1.14      6.07 o 
  -1 -12  12        3.09       -6.92      4.61 o 
   0 -12  12       42.76       37.87      5.33 o 
   1 -12  12       52.24       45.60      5.49 o 
   2 -12  12      335.42      344.03     15.03 o 
   3 -12  12       70.19       70.39      8.67 o 
   4 -12  12      276.70      281.12     14.31 o 
  -4 -11  12       10.45        7.94      5.75 o 
  -3 -11  12      107.09      106.84     15.71 o 
  -2 -11  12      240.07      240.67      9.31 o 
  -1 -11  12        1.20       -4.44      3.45 o 
   0 -11  12      367.66      366.53     11.08 o 
   1 -11  12       98.44       94.72      6.57 o 
   2 -11  12        1.74        6.36      4.97 o 
   3 -11  12      107.13       84.32      9.67 o 
   4 -11  12        7.47        7.48      6.46 o 
   5 -11  12      410.36      411.19     16.83 o 
   6 -11  12        7.86        7.90      8.92 o 
  -5 -10  12      138.62      140.29     10.45 o 
  -4 -10  12      117.83      122.49      9.74 o 
  -3 -10  12        0.68       -5.27      3.52 o 
  -2 -10  12       80.46       65.21      5.81 o 
  -1 -10  12      109.46       90.58      6.17 o 
   0 -10  12      251.51      245.71      9.24 o 
   1 -10  12      533.66      544.61     12.97 o 
   2 -10  12      197.00      201.72      8.69 o 
   3 -10  12      550.33      606.27     18.33 o 
   4 -10  12       16.07       18.65     11.68 o 
   5 -10  12       11.38       11.58      6.69 o 
   6 -10  12       73.21       56.84      8.07 o 
   7 -10  12       54.70       45.21      8.08 o 
  -6  -9  12      112.44       95.90      9.53 o 
  -5  -9  12        0.03        1.15      4.99 o 
  -4  -9  12      581.25      623.75     13.93 o 
  -3  -9  12      286.82      290.59      9.90 o 
  -2  -9  12      304.78      322.48     10.23 o 
  -1  -9  12      158.99      167.51      7.90 o 
   0  -9  12        6.43       -1.65      3.62 o 
   1  -9  12       37.82       32.80      4.74 o 
   2  -9  12       74.58       72.24      5.63 o 
   3  -9  12      388.42      357.03     18.78 o 
   4  -9  12      286.96      265.24     12.36 o 
   5  -9  12      291.98      294.49     13.65 o 
   6  -9  12      318.25      302.75     13.96 o 
   7  -9  12        0.29       -7.62      5.08 o 
  -7  -8  12       21.33       17.19      6.63 o 
  -6  -8  12      394.72      439.44     16.82 o 
  -5  -8  12        0.07       -0.57      3.90 o 
  -4  -8  12        0.40       -0.81      3.71 o 
  -3  -8  12      740.25      753.15     14.99 o 
  -2  -8  12       60.66       61.00      5.54 o 
  -1  -8  12     1998.60     2059.29     26.79 o 
   0  -8  12      117.80      102.91      6.22 o 
   1  -8  12     1045.68      997.77     16.77 o 
   2  -8  12       17.21       30.43      4.39 o 
   3  -8  12       47.34       43.76      8.34 o 
   4  -8  12        0.09        0.14      6.50 o 
   5  -8  12        1.37        2.71      5.35 o 
   6  -8  12      718.01      675.89     19.75 o 
   7  -8  12      193.73      177.94     11.65 o 
   8  -8  12      156.47      142.37     10.66 o 
  -7  -7  12      318.09      332.04     15.07 o 
  -6  -7  12      149.46      164.41      8.14 o 
  -5  -7  12     1067.65     1113.45     23.90 o 
  -4  -7  12       38.03       39.59      4.94 o 
  -3  -7  12      412.53      414.22     11.16 o 
  -2  -7  12       25.22       15.20      5.31 o 
  -1  -7  12      472.42      431.67     10.88 o 
   0  -7  12       74.01       59.52      4.79 o 
   1  -7  12      407.88      390.39     10.08 o 
   2  -7  12      975.16      972.37     16.13 o 
   3  -7  12      148.10      151.46      7.59 o 
   4  -7  12      783.00      721.62     18.88 o 
   5  -7  12      603.42      547.22     17.70 o 
   6  -7  12       47.23       38.06      7.14 o 
   7  -7  12        0.11        5.08      5.96 o 
   8  -7  12        2.65       -0.53      5.58 o 
  -8  -6  12       82.72       93.46     11.58 o 
  -7  -6  12        0.78        3.41      5.94 o 
  -6  -6  12      128.51      127.02      6.79 o 
  -5  -6  12      446.98      463.91     11.72 o 
  -4  -6  12      582.52      574.15     12.73 o 
  -3  -6  12     1300.53     1299.14     19.70 o 
  -2  -6  12     1330.54     1285.17     19.41 o 
  -1  -6  12      140.07      124.08      6.12 o 
   0  -6  12      464.67      472.48     10.95 o 
   1  -6  12       68.57       73.34      5.02 o 
   2  -6  12       14.44       12.86      3.49 o 
   3  -6  12      271.33      262.26      8.39 o 
   4  -6  12       87.06       83.71      9.52 o 
   5  -6  12     1180.57     1182.00     25.05 o 
   6  -6  12       80.70       84.15      8.16 o 
   7  -6  12     1180.68     1133.43     25.76 o 
   8  -6  12       46.23       55.80      7.99 o 
  -8  -5  12        2.14        3.75      4.61 o 
  -7  -5  12      724.33      752.95     17.22 o 
  -6  -5  12      131.25      122.85      7.36 o 
  -5  -5  12       14.87       15.67      3.89 o 
  -4  -5  12        2.29        2.02      3.57 o 
  -3  -5  12       56.25       60.05     10.66 o 
  -2  -5  12      349.18      325.10      9.44 o 
  -1  -5  12        0.44       -4.19      2.79 o 
   0  -5  12     1385.60     1419.30     19.92 o 
   1  -5  12     1290.42     1292.52     18.63 o 
   2  -5  12        0.82        6.28      3.78 o 
   3  -5  12      631.19      649.88     12.60 o 
   4  -5  12        2.57       -3.03      4.38 o 
   5  -5  12       29.08       27.70      6.06 o 
   6  -5  12       50.09       52.89      7.26 o 
   7  -5  12      273.93      261.84     12.79 o 
   8  -5  12      363.41      385.90     15.41 o 
   9  -5  12       23.50       36.95      7.17 o 
  -9  -4  12       78.44       83.96      7.51 o 
  -8  -4  12       11.83       11.24      4.66 o 
  -7  -4  12       10.71        6.44      4.34 o 
  -6  -4  12      455.94      460.79     13.14 o 
  -5  -4  12       25.63       27.04      4.67 o 
  -4  -4  12     2281.98     2273.62     31.40 o 
  -3  -4  12      957.83      917.38     15.71 o 
  -2  -4  12     1577.99     1584.97     21.60 o 
  -1  -4  12      542.59      517.12     11.33 o 
   0  -4  12       82.70       90.89      5.28 o 
   1  -4  12      116.97      118.65      5.80 o 
   2  -4  12      868.35      882.08     14.69 o 
   3  -4  12     2256.24     2267.77     26.99 o 
   4  -4  12     1189.48     1191.51     20.40 o 
   5  -4  12     1015.78     1053.31     31.95 o 
   6  -4  12     1119.87     1098.09     61.73 o 
   7  -4  12        7.24        3.21      5.97 o 
   8  -4  12       10.35       13.14      6.44 o 
   9  -4  12        0.17        7.37      5.69 o 
  -9  -3  12       60.82       60.55      6.76 o 
  -8  -3  12      454.90      481.51     18.90 o 
  -7  -3  12        2.16        0.79      4.02 o 
  -6  -3  12      218.23      214.93      9.71 o 
  -5  -3  12       35.18       34.18      5.19 o 
  -4  -3  12       64.37       73.06      6.56 o 
  -3  -3  12     1659.59     1692.14     25.41 o 
  -2  -3  12      285.83      290.30      8.71 o 
  -1  -3  12     3726.46     3677.46     38.59 o 
   0  -3  12        1.72       -2.33      2.75 o 
   1  -3  12     1451.57     1437.16     19.65 o 
   2  -3  12        0.85        4.03      3.45 o 
   3  -3  12      173.71      161.38      7.91 o 
   4  -3  12      375.20      372.61      9.54 o 
   5  -3  12       51.48       49.61      6.36 o 
   6  -3  12     1211.26     1203.96     29.52 o 
   7  -3  12       76.42       67.64      9.42 o 
   8  -3  12      491.93      497.55     16.25 o 
   9  -3  12      363.10      408.44     32.12 o 
  -9  -2  12        3.14       -4.18      4.46 o 
  -8  -2  12      218.52      226.94     14.14 o 
  -7  -2  12     1015.21      994.18     28.86 o 
  -6  -2  12      512.89      539.79     17.30 o 
  -5  -2  12     2425.53     2345.71     32.59 o 
  -4  -2  12        2.40       -2.04      3.77 o 
  -3  -2  12     1403.17     1338.79     23.99 o 
  -2  -2  12       59.17       51.56      5.06 o 
  -1  -2  12      539.00      512.09     12.23 o 
   0  -2  12      812.75      814.62     13.84 o 
   1  -2  12        2.73       -2.07      2.87 o 
   2  -2  12     2125.12     2153.50     25.77 o 
   3  -2  12      370.55      368.34     10.53 o 
   4  -2  12     1076.94     1120.61     17.10 o 
   5  -2  12      670.87      624.97     16.88 o 
   6  -2  12        8.96       12.01      5.29 o 
   7  -2  12        0.77       -1.32      4.96 o 
   8  -2  12        0.68      -11.60      9.55 o 
   9  -2  12      350.20      326.98     28.95 o 
  -9  -1  12       99.56       78.00      7.39 o 
  -8  -1  12      115.31      109.93      7.77 o 
  -7  -1  12       41.90       34.08      6.19 o 
  -6  -1  12       24.26       31.22      5.33 o 
  -5  -1  12     2713.88     2561.69     34.75 o 
  -4  -1  12      176.58      173.89      8.74 o 
  -3  -1  12     2022.24     1922.70     27.65 o 
  -2  -1  12      910.47      890.56     16.86 o 
  -1  -1  12      574.10      586.96     19.97 o 
   0  -1  12      353.14      334.18      9.72 o 
   1  -1  12      131.63      121.71      6.42 o 
   2  -1  12       45.23       50.13      4.16 o 
   3  -1  12      756.37      755.86     13.68 o 
   4  -1  12      523.12      516.39     11.28 o 
   5  -1  12     2346.21     2337.90     36.62 o 
   6  -1  12        0.04        7.35      4.79 o 
   7  -1  12      972.49      871.46     42.60 o 
   8  -1  12       32.56       42.84     14.12 o 
  -9   0  12      706.88      711.79     18.00 o 
  -8   0  12       13.80       11.89      5.14 o 
  -7   0  12      959.63      947.79     19.97 o 
  -6   0  12      212.74      211.19     15.95 o 
  -5   0  12      344.25      330.06     18.50 o 
  -4   0  12        0.39       22.69      4.48 o 
  -3   0  12       88.29       79.37      5.83 o 
  -2   0  12      384.67      399.27     11.25 o 
  -1   0  12      156.25      160.45      7.49 o 
   0   0  12      918.48      945.38     16.98 o 
   1   0  12      918.43      933.15     16.72 o 
   2   0  12        1.77        4.52      2.85 o 
   3   0  12     1560.99     1676.51     21.89 o 
   4   0  12        0.50       -6.06      4.04 o 
   5   0  12        2.78       -4.43      3.41 o 
   6   0  12      272.32      237.97     21.80 o 
   7   0  12      311.61      290.13     24.84 o 
   8   0  12      462.09      460.71     32.53 o 
  -9   1  12        0.07        3.16      5.92 o 
  -8   1  12       86.66       66.72      7.02 o 
  -7   1  12      184.41      181.14     12.77 o 
  -6   1  12     1158.89     1094.95     21.05 o 
  -5   1  12      113.97      115.22      7.32 o 
  -4   1  12     2900.71     2859.79     37.23 o 
  -3   1  12      309.28      316.04     12.41 o 
  -2   1  12      518.71      507.96     12.62 o 
  -1   1  12       31.27       32.66      4.39 o 
   0   1  12        9.61       20.59      6.73 o 
   1   1  12      192.11      194.16      7.94 o 
   2   1  12      463.10      483.70     16.72 o 
   3   1  12     2274.38     2357.19     30.57 o 
   4   1  12      725.96      752.40     13.79 o 
   5   1  12      632.19      692.54     18.45 o 
   6   1  12      485.58      519.48     31.65 o 
   7   1  12       87.57       73.01     15.94 o 
   8   1  12       24.66       36.16     13.89 o 
  -8   2  12      426.58      422.76     13.99 o 
  -7   2  12        5.90        9.46      7.90 o 
  -6   2  12      114.32       96.21      7.18 o 
  -5   2  12        1.41        8.24      6.47 o 
  -4   2  12      169.27      128.87      7.51 o 
  -3   2  12      724.29      749.63     16.27 o 
  -2   2  12      176.47      162.82      8.03 o 
  -1   2  12     5047.73     4886.36     54.03 o 
   0   2  12      430.41      469.25     12.49 o 
   1   2  12      657.25      664.79     14.35 o 
   2   2  12      166.73      163.71      7.73 o 
   3   2  12      181.37      210.31     14.72 o 
   4   2  12      213.51      258.09     13.95 o 
   5   2  12        6.76        7.87      6.21 o 
   6   2  12     1336.93     1439.82     55.72 o 
   7   2  12      197.30      177.32     21.50 o 
  -8   3  12      280.04      273.86     11.96 o 
  -7   3  12      362.74      365.06     13.08 o 
  -6   3  12      661.96      690.52     23.63 o 
  -5   3  12     1457.02     1427.71     31.15 o 
  -4   3  12      167.90      162.21      8.55 o 
  -3   3  12      158.40      171.86      8.22 o 
  -2   3  12       19.20       19.69      4.86 o 
  -1   3  12      989.05      976.23     18.55 o 
   0   3  12     1053.56     1046.93     18.81 o 
   1   3  12      417.91      403.35     11.42 o 
   2   3  12     1374.74     1444.68     33.74 o 
   3   3  12        0.01       -8.15      5.43 o 
   4   3  12      759.64      809.85     24.73 o 
   5   3  12       34.83       47.23      8.17 o 
   6   3  12        0.25       -5.86      8.38 o 
  -7   4  12        0.86        6.35      4.85 o 
  -6   4  12       55.70       56.96      7.76 o 
  -5   4  12      997.19      977.98     20.37 o 
  -4   4  12      854.50      845.76     18.20 o 
  -3   4  12     1294.41     1217.91     21.95 o 
  -2   4  12     1100.18     1071.73     20.00 o 
  -1   4  12       18.82       17.14      4.30 o 
   0   4  12      147.89      138.26      7.35 o 
   1   4  12       10.97       15.88      6.11 o 
   2   4  12      225.38      233.58     20.10 o 
   3   4  12      126.29      132.34     10.96 o 
   4   4  12       47.35       33.40      7.57 o 
   5   4  12      729.30      806.96     25.38 o 
   6   4  12       12.53       14.53     10.14 o 
  -7   5  12      688.66      742.50     18.67 o 
  -6   5  12        8.12        3.31      4.87 o 
  -5   5  12      194.63      178.13      9.38 o 
  -4   5  12      174.88      161.63      8.64 o 
  -3   5  12       11.01       11.56      4.81 o 
  -2   5  12     1486.38     1475.23     31.56 o 
  -1   5  12       12.49        2.24      4.14 o 
   0   5  12     1433.57     1361.14     33.93 o 
   1   5  12      508.32      508.26     20.44 o 
   2   5  12      210.33      215.30     14.71 o 
   3   5  12      198.84      193.64     25.61 o 
   4   5  12       25.89       20.46      7.68 o 
   5   5  12       77.71       74.69     12.98 o 
  -6   6  12      316.90      326.25     12.85 o 
  -5   6  12       45.73       31.15      5.94 o 
  -4   6  12      391.87      376.74     12.66 o 
  -3   6  12       97.20       93.16      7.24 o 
  -2   6  12       91.10       98.00      7.11 o 
  -1   6  12      309.72      315.83     17.15 o 
   0   6  12       50.52       43.25      8.29 o 
   1   6  12       78.63       70.51      9.77 o 
   2   6  12      176.11      195.90     15.03 o 
   3   6  12      685.80      692.93     24.46 o 
   4   6  12      382.56      361.97     25.78 o 
  -4   7  12      210.18      180.15      9.82 o 
  -3   7  12      618.79      578.52     15.61 o 
  -2   7  12       16.59        3.74      7.92 o 
  -1   7  12     1763.60     1752.95     42.04 o 
   0   7  12       22.11       24.55      8.46 o 
   1   7  12      416.24      407.40     25.11 o 
   2   7  12        0.02        1.00      9.49 o 
   3   7  12       18.47       20.80     11.72 o 
  -1   8  12      213.98      190.65     14.82 o 
  -1 -12  13      160.46      152.36     11.13 o 
   0 -12  13       29.66       21.93      6.22 o 
   1 -12  13      118.17      120.56      7.41 o 
   2 -12  13       65.56       68.89      8.57 o 
   3 -12  13        0.28       11.27      8.50 o 
  -3 -11  13       37.45       48.60      7.90 o 
  -2 -11  13        2.87       -1.16      4.12 o 
  -1 -11  13        4.75       -5.13      3.42 o 
   0 -11  13       57.96       43.19      5.25 o 
   1 -11  13       30.75       22.12      4.73 o 
   2 -11  13      562.48      624.34     21.99 o 
   3 -11  13       44.15       33.07     10.05 o 
   4 -11  13      406.66      451.36     21.44 o 
   5 -11  13       25.47       31.20      7.85 o 
  -5 -10  13      188.85      181.34     11.90 o 
  -4 -10  13        9.93       13.54      6.02 o 
  -3 -10  13      406.26      412.05     12.06 o 
  -2 -10  13      354.00      379.72     11.32 o 
  -1 -10  13        0.38       -5.24      3.50 o 
   0 -10  13      225.26      255.38      9.74 o 
   1 -10  13       21.30       18.54      4.66 o 
   2 -10  13       36.83       31.22      5.27 o 
   3 -10  13       98.93       69.36      8.76 o 
   4 -10  13      166.75      151.54     19.86 o 
   5 -10  13      417.38      414.76     16.24 o 
   6 -10  13       10.29        7.69      6.51 o 
  -5  -9  13       79.12       83.54      9.03 o 
  -4  -9  13       19.05       24.84      4.71 o 
  -3  -9  13       12.15        3.88      4.12 o 
  -2  -9  13      400.88      384.36     11.15 o 
  -1  -9  13      257.82      250.99      9.52 o 
   0  -9  13      563.26      574.26     13.50 o 
   1  -9  13      699.07      765.38     15.59 o 
   2  -9  13      247.11      264.36      9.60 o 
   3  -9  13      551.09      583.14     18.26 o 
   4  -9  13        1.25        1.46      5.54 o 
   5  -9  13       26.89       20.73      6.85 o 
   6  -9  13       44.85       29.22      7.28 o 
  -6  -8  13      376.33      390.18     13.41 o 
  -5  -8  13       19.28       14.46      4.85 o 
  -4  -8  13      620.15      650.24     14.55 o 
  -3  -8  13       18.87       22.05      5.05 o 
  -2  -8  13      223.42      210.63      8.66 o 
  -1  -8  13        1.43       -2.05      3.69 o 
   0  -8  13       10.33        9.87      4.03 o 
   1  -8  13      451.08      447.38     11.53 o 
   2  -8  13       82.38       69.36      5.57 o 
   3  -8  13      880.87      937.09     22.90 o 
   4  -8  13      247.02      257.72     27.37 o 
   5  -8  13      249.27      267.41     13.89 o 
   6  -8  13      207.68      211.93     12.25 o 
   7  -8  13        0.05       -2.53      5.59 o 
  -7  -7  13        1.20        5.64      5.84 o 
  -6  -7  13       60.08       65.00      6.59 o 
  -5  -7  13      180.38      162.40      8.00 o 
  -4  -7  13       96.56      104.51      6.52 o 
  -3  -7  13      953.44      945.52     17.17 o 
  -2  -7  13      298.48      309.37      9.77 o 
  -1  -7  13     1164.31     1150.86     18.89 o 
   0  -7  13        7.92        2.69      3.53 o 
   1  -7  13      416.44      433.08     11.21 o 
   2  -7  13       95.56       90.70      6.21 o 
   3  -7  13       69.44       60.90      7.55 o 
   4  -7  13       58.30       38.43      6.70 o 
   5  -7  13        0.46       -7.32      7.21 o 
   6  -7  13      632.43      570.80     17.99 o 
   7  -7  13      261.62      265.65     13.55 o 
  -7  -6  13      100.95       92.11      7.51 o 
  -6  -6  13      518.84      514.81     16.18 o 
  -5  -6  13      228.44      276.27     29.39 o 
  -4  -6  13       74.35       67.02      5.62 o 
  -3  -6  13        0.82        2.09      5.91 o 
  -2  -6  13        7.18       -2.95      3.61 o 
  -1  -6  13      403.77      384.78     10.64 o 
   0  -6  13       16.99       16.41      3.96 o 
   1  -6  13      396.84      355.13      9.93 o 
   2  -6  13     1509.45     1509.97     21.51 o 
   3  -6  13      283.40      274.83      9.00 o 
   4  -6  13      484.61      505.17     16.16 o 
   5  -6  13       59.40       78.03      9.92 o 
   6  -6  13        0.54       -3.41      5.49 o 
   7  -6  13       26.22       32.55      7.11 o 
   8  -6  13        0.09        6.10      5.72 o 
  -8  -5  13       52.41       50.95      7.19 o 
  -7  -5  13       45.10       52.75      6.27 o 
  -6  -5  13        2.59        0.48      4.42 o 
  -5  -5  13      802.83      823.59     17.85 o 
  -4  -5  13      235.75      225.41      9.66 o 
  -3  -5  13      981.85      974.89     17.04 o 
  -2  -5  13     1075.69     1109.14     18.17 o 
  -1  -5  13        2.62        2.91      4.05 o 
   0  -5  13      781.23      790.34     14.75 o 
   1  -5  13      174.91      160.37      7.20 o 
   2  -5  13       26.81       21.99      4.21 o 
   3  -5  13      602.68      585.55     12.69 o 
   4  -5  13      260.28      250.48     11.85 o 
   5  -5  13     1662.07     1668.29     38.24 o 
   6  -5  13       55.73       55.45      9.76 o 
   7  -5  13      438.05      456.10     18.50 o 
   8  -5  13       14.73       21.92      6.51 o 
  -8  -4  13       14.52       20.70      5.73 o 
  -7  -4  13      427.26      432.01     15.99 o 
  -6  -4  13       75.97       62.46      6.26 o 
  -5  -4  13       23.68       10.68      4.58 o 
  -4  -4  13        4.78       -1.52      4.23 o 
  -3  -4  13       33.67       32.50      5.23 o 
  -2  -4  13      896.69      913.33     16.19 o 
  -1  -4  13       16.82       13.37      3.65 o 
   0  -4  13     1994.37     1942.15     25.08 o 
   1  -4  13     1118.74     1154.25     18.10 o 
   2  -4  13      452.67      456.32     10.99 o 
   3  -4  13      169.88      178.76      7.83 o 
   4  -4  13       20.82       13.36      5.41 o 
   5  -4  13      378.53      365.40     26.82 o 
   6  -4  13       59.07       54.12      7.44 o 
   7  -4  13      576.16      575.36     17.89 o 
   8  -4  13      387.61      378.27     19.67 o 
  -8  -3  13       12.10       11.81      4.81 o 
  -7  -3  13       13.96       10.24      5.77 o 
  -6  -3  13      715.04      696.17     16.71 o 
  -5  -3  13       13.34       24.15      6.22 o 
  -4  -3  13     2051.58     2048.75     32.39 o 
  -3  -3  13      786.59      797.32     17.25 o 
  -2  -3  13      800.03      807.27     16.84 o 
  -1  -3  13      114.82       93.68      6.41 o 
   0  -3  13       35.58       31.77      4.18 o 
   1  -3  13      712.03      714.22     13.66 o 
   2  -3  13      220.97      255.72      8.51 o 
   3  -3  13     2428.17     2409.34     33.07 o 
   4  -3  13      447.64      496.68     11.47 o 
   5  -3  13      355.81      376.29     13.89 o 
   6  -3  13      315.27      315.08     13.46 o 
   7  -3  13       11.66        0.78      5.28 o 
   8  -3  13       12.50        7.81      7.27 o 
  -8  -2  13      269.44      256.37     11.31 o 
  -7  -2  13       49.44       46.07      6.22 o 
  -6  -2  13       30.25       15.48      5.10 o 
  -5  -2  13      310.49      297.87     10.94 o 
  -4  -2  13     1177.19     1209.43     21.96 o 
  -3  -2  13     1811.01     1803.89     29.08 o 
  -2  -2  13      355.74      372.69     11.35 o 
  -1  -2  13     1489.67     1494.67     23.42 o 
   0  -2  13      178.39      173.88      7.96 o 
   1  -2  13      689.18      687.78     13.18 o 
   2  -2  13        6.65        7.94      3.49 o 
   3  -2  13      181.35      172.10      7.56 o 
   4  -2  13      832.77      827.33     14.92 o 
   5  -2  13        0.26       -6.43      4.29 o 
   6  -2  13      999.45      973.56     22.42 o 
   7  -2  13       38.45       30.94      8.00 o 
   8  -2  13      166.99      188.34     23.26 o 
  -8  -1  13      445.29      474.36     17.21 o 
  -7  -1  13      512.44      500.52     14.84 o 
  -6  -1  13      582.89      566.69     15.56 o 
  -5  -1  13      515.71      527.01     14.57 o 
  -4  -1  13        6.06        3.72      4.33 o 
  -3  -1  13        0.37       -6.70      6.76 o 
  -2  -1  13       63.67       58.62      7.50 o 
  -1  -1  13      625.04      603.83     14.12 o 
   0  -1  13      106.71      114.21      7.37 o 
   1  -1  13       48.17       41.18      5.87 o 
   2  -1  13     1859.88     1891.34     26.83 o 
   3  -1  13       30.62       31.58      4.31 o 
   4  -1  13      798.18      837.19     15.19 o 
   5  -1  13       60.56       71.65      7.55 o 
   6  -1  13        2.16        1.64      9.43 o 
   7  -1  13      107.21       82.68     16.23 o 
   8  -1  13        5.61        2.11     10.67 o 
  -8   0  13       77.46       55.24      6.84 o 
  -7   0  13      257.84      267.89     11.48 o 
  -6   0  13        4.19        0.89      5.49 o 
  -5   0  13     1974.10     1964.50     30.31 o 
  -4   0  13      126.54      136.43      9.93 o 
  -3   0  13     1621.45     1563.98     25.15 o 
  -2   0  13      589.05      612.51     14.58 o 
  -1   0  13      180.25      176.40      8.13 o 
   0   0  13      528.00      505.71     12.73 o 
   1   0  13       27.13       21.38      4.69 o 
   2   0  13      615.44      648.70     14.53 o 
   3   0  13      362.37      386.70     11.32 o 
   4   0  13     1005.59     1031.51     17.08 o 
   5   0  13     1908.69     1935.99     64.22 o 
   6   0  13      168.39      147.84     18.98 o 
   7   0  13      425.02      444.77     31.53 o 
  -8   1  13        0.32       -0.74      4.99 o 
  -7   1  13      297.71      294.95     11.99 o 
  -6   1  13        7.47       15.18      5.47 o 
  -5   1  13       14.44       12.09      4.88 o 
  -4   1  13        4.41       14.84      8.86 o 
  -3   1  13      203.12      201.28      9.17 o 
  -2   1  13     1023.25     1041.81     19.45 o 
  -1   1  13      128.63      141.57      7.62 o 
   0   1  13     1004.79     1023.58     19.72 o 
   1   1  13     1563.39     1574.51     24.20 o 
   2   1  13      176.31      169.87      8.23 o 
   3   1  13      294.78      315.87     10.54 o 
   4   1  13       10.32        1.55      7.12 o 
   5   1  13      237.22      244.02     14.91 o 
   6   1  13       90.72       77.58     16.23 o 
   7   1  13      422.52      440.55     31.88 o 
  -7   2  13      232.93      235.09     12.31 o 
  -6   2  13     1106.39     1122.33     22.36 o 
  -5   2  13        7.98        0.35      6.02 o 
  -4   2  13     1069.44     1043.15     33.63 o 
  -3   2  13      143.05      127.58      7.72 o 
  -2   2  13       73.34       91.97      6.52 o 
  -1   2  13        6.50       15.93      4.19 o 
   0   2  13        1.72        5.64      3.80 o 
   1   2  13     1832.90     1856.08     27.30 o 
   2   2  13      122.79      121.88      7.10 o 
   3   2  13     2349.05     2290.19     45.86 o 
   4   2  13      290.53      309.87     15.49 o 
   5   2  13      494.41      537.45     20.53 o 
  -7   3  13        8.13        5.18      5.01 o 
  -6   3  13        0.25        4.65      5.04 o 
  -5   3  13      193.77      189.33      9.87 o 
  -4   3  13      113.86       86.27      7.22 o 
  -3   3  13      750.69      758.72     17.20 o 
  -2   3  13      280.44      272.40     11.04 o 
  -1   3  13     1749.69     1737.38     26.87 o 
   0   3  13        3.07        4.08      3.91 o 
   1   3  13       79.86       83.33      6.22 o 
   2   3  13       30.88       29.66      7.71 o 
   3   3  13      173.79      212.27     14.26 o 
   4   3  13      217.02      231.34     18.72 o 
   5   3  13       42.70       35.74     12.07 o 
  -6   4  13      650.70      673.36     17.68 o 
  -5   4  13      499.25      553.52     15.73 o 
  -4   4  13      104.48       85.56      7.13 o 
  -3   4  13      108.85       90.39      7.21 o 
  -2   4  13      500.78      486.65     14.01 o 
  -1   4  13      572.17      536.33     14.29 o 
   0   4  13      211.19      213.52      9.51 o 
   1   4  13      737.45      719.75     24.19 o 
   2   4  13     1395.60     1433.83     35.84 o 
   3   4  13      117.46      110.57     11.25 o 
   4   4  13       64.10       67.53      9.90 o 
   5   4  13       17.80        2.07      6.58 o 
  -5   5  13      874.55      851.07     19.77 o 
  -4   5  13       32.45       16.08      5.23 o 
  -3   5  13      358.81      379.11     12.57 o 
  -2   5  13      240.62      225.95     10.40 o 
  -1   5  13       14.15        8.38      4.41 o 
   0   5  13       49.11       53.35     18.78 o 
   1   5  13       70.74       72.45     10.18 o 
   2   5  13      320.03      342.28     18.99 o 
   3   5  13      196.87      168.54     13.53 o 
   4   5  13      281.53      276.87     16.47 o 
  -4   6  13       47.75       42.05      6.16 o 
  -3   6  13      102.37       84.45      7.51 o 
  -2   6  13      809.92      796.21     18.26 o 
  -1   6  13      101.03      109.17     11.77 o 
   0   6  13      658.36      690.66     25.46 o 
   1   6  13      429.97      489.04     29.74 o 
   2   6  13      347.63      358.07     19.31 o 
  -1   7  13        6.66       13.32      8.16 o 
  -2 -11  14       54.12       45.95      5.80 o 
  -1 -11  14      203.30      212.22      9.34 o 
   0 -11  14       67.18       63.58      6.04 o 
   1 -11  14       21.05       30.35      5.26 o 
   2 -11  14       14.77       15.18      6.76 o 
   3 -11  14       15.30       12.51      7.25 o 
  -4 -10  14        0.19       -2.06      4.81 o 
  -3 -10  14        7.08       10.34      4.63 o 
  -2 -10  14        2.73       -5.61      3.74 o 
  -1 -10  14       40.64       41.50      5.41 o 
   0 -10  14      321.15      333.97     11.14 o 
   1 -10  14       22.66       25.34      5.03 o 
   2 -10  14      673.08      723.21     18.33 o 
   3 -10  14        5.18       -0.09      6.51 o 
   4 -10  14      197.33      216.53     14.36 o 
   5 -10  14        6.57       12.64      7.20 o 
  -5  -9  14      261.36      272.72     15.07 o 
  -4  -9  14       41.01       37.80      5.36 o 
  -3  -9  14      324.95      328.17     10.92 o 
  -2  -9  14      326.48      322.79     12.62 o 
  -1  -9  14        3.12        8.53      4.18 o 
   0  -9  14       23.60       28.22      5.06 o 
   1  -9  14       28.55       17.89      4.61 o 
   2  -9  14      233.12      228.03      9.70 o 
   3  -9  14      216.91      218.99     12.75 o 
   4  -9  14      332.50      352.48     15.44 o 
   5  -9  14      346.12      331.74     18.77 o 
   6  -9  14       27.99       25.91      7.20 o 
  -5  -8  14       63.01       68.01      7.19 o 
  -4  -8  14       11.24       13.22      5.69 o 
  -3  -8  14        9.48       11.62      4.30 o 
  -2  -8  14      564.20      634.55     14.46 o 
  -1  -8  14      191.15      198.55      8.93 o 
   0  -8  14      679.80      715.07     15.28 o 
   1  -8  14      168.28      182.72      8.48 o 
   2  -8  14      182.44      185.77      8.62 o 
   3  -8  14      114.61      104.79     10.73 o 
   4  -8  14        0.90       -4.55      5.19 o 
   5  -8  14      119.32      104.99     12.05 o 
   6  -8  14       18.24       -1.60      8.17 o 
  -6  -7  14      401.46      402.24     18.83 o 
  -5  -7  14       50.92       67.11      6.83 o 
  -4  -7  14      540.76      556.14     13.74 o 
  -3  -7  14       31.23       23.45      4.52 o 
  -2  -7  14       75.92       81.57      8.22 o 
  -1  -7  14       18.70       12.34      4.33 o 
   0  -7  14      268.32      263.44      9.56 o 
   1  -7  14      750.86      750.99     15.10 o 
   2  -7  14       22.68       20.97      4.63 o 
   3  -7  14      684.80      665.09     18.95 o 
   4  -7  14       78.12       55.45      7.24 o 
   5  -7  14       76.09       88.09      8.54 o 
   6  -7  14      114.10      130.13     12.72 o 
   7  -7  14        0.04       -7.29      4.86 o 
  -6  -6  14       22.54       16.18      5.47 o 
  -5  -6  14       57.13       53.31      8.68 o 
  -4  -6  14      528.03      503.60     18.39 o 
  -3  -6  14      515.25      501.60     12.60 o 
  -2  -6  14      157.46      178.32      8.17 o 
  -1  -6  14     1315.57     1338.73     21.02 o 
   0  -6  14      152.63      142.69      7.32 o 
   1  -6  14       87.11       90.78      6.06 o 
   2  -6  14       76.95       76.56      5.79 o 
   3  -6  14       49.86       45.48      5.13 o 
   4  -6  14      299.52      276.90     19.14 o 
   5  -6  14       10.56        6.91      5.52 o 
   6  -6  14      609.07      591.39     18.51 o 
   7  -6  14      115.87      115.78     12.38 o 
  -7  -5  14        8.17       10.21      5.29 o 
  -6  -5  14      359.86      370.26     12.80 o 
  -5  -5  14       38.61       33.32      5.51 o 
  -4  -5  14        0.62       -5.73      3.82 o 
  -3  -5  14       37.43       34.51      5.44 o 
  -2  -5  14        2.24        1.19      4.15 o 
  -1  -5  14      691.14      687.21     19.19 o 
   0  -5  14      934.60      930.93     16.76 o 
   1  -5  14      378.22      377.19     10.79 o 
   2  -5  14     1712.85     1728.87     27.12 o 
   3  -5  14       10.85       -0.91      3.57 o 
   4  -5  14      196.37      194.30     11.42 o 
   5  -5  14       42.31       32.61      6.54 o 
   6  -5  14       31.63       24.28      6.86 o 
   7  -5  14      162.95      161.20     10.93 o 
  -7  -4  14       54.09       52.56      6.76 o 
  -6  -4  14        2.05       -2.18      4.18 o 
  -5  -4  14      370.26      375.16     12.64 o 
  -4  -4  14      349.80      352.62     11.96 o 
  -3  -4  14      265.44      285.23     13.30 o 
  -2  -4  14     1060.64     1089.09     20.62 o 
  -1  -4  14       21.01       21.95      5.20 o 
   0  -4  14       58.89       67.10      6.77 o 
   1  -4  14      251.04      247.72     10.26 o 
   2  -4  14      660.75      647.34     13.80 o 
   3  -4  14      405.57      390.61     10.75 o 
   4  -4  14      656.54      658.90     18.43 o 
   5  -4  14      577.45      628.15     18.43 o 
   6  -4  14       61.65       59.85      7.38 o 
   7  -4  14      119.69      147.77     10.34 o 
  -7  -3  14      262.74      249.47     11.14 o 
  -6  -3  14        4.53        0.60      4.41 o 
  -5  -3  14        0.18       -5.63      3.76 o 
  -4  -3  14      132.60      130.85      7.95 o 
  -3  -3  14        4.81       12.52      5.69 o 
  -2  -3  14     1425.58     1405.00     23.86 o 
  -1  -3  14       70.31       57.84      5.79 o 
   0  -3  14     2872.80     2958.40     38.10 o 
   1  -3  14      418.90      427.04     13.42 o 
   2  -3  14      276.81      299.55      9.74 o 
   3  -3  14       10.31        6.06      3.93 o 
   4  -3  14        0.66        0.23      5.01 o 
   5  -3  14      645.46      641.84     35.81 o 
   6  -3  14        3.11        2.22      5.03 o 
   7  -3  14      353.48      400.92     15.33 o 
  -7  -2  14      101.35       96.15      7.75 o 
  -6  -2  14      537.48      571.79     15.89 o 
  -5  -2  14      136.43      140.39      8.54 o 
  -4  -2  14      858.09      833.57     18.59 o 
  -3  -2  14       36.62       42.91      5.73 o 
  -2  -2  14        0.69       -5.48      3.65 o 
  -1  -2  14       31.88       26.13      5.31 o 
   0  -2  14       73.35       57.08      6.06 o 
   1  -2  14     1454.50     1486.40     23.94 o 
   2  -2  14       79.07       76.81      6.24 o 
   3  -2  14     1571.94     1639.60     23.33 o 
   4  -2  14      441.24      458.69     11.63 o 
   5  -2  14      121.19      137.34     11.85 o 
   6  -2  14       55.13       49.05      7.06 o 
   7  -2  14        8.69       13.71     12.19 o 
  -7  -1  14       93.84       77.58      7.44 o 
  -6  -1  14      155.16      149.52      8.88 o 
  -5  -1  14      343.92      350.40     14.19 o 
  -4  -1  14     1146.67     1153.83     22.13 o 
  -3  -1  14      912.28      930.52     19.23 o 
  -2  -1  14      516.40      531.79     14.16 o 
  -1  -1  14      893.65      895.66     18.27 o 
   0  -1  14       46.90       30.90      4.96 o 
   1  -1  14        1.27       -1.33      3.80 o 
   2  -1  14        4.40        1.69      4.02 o 
   3  -1  14      478.00      488.88     13.17 o 
   4  -1  14     1091.02     1117.34     20.21 o 
   5  -1  14       19.00       27.81      6.33 o 
   6  -1  14      840.45      818.79     40.96 o 
   7  -1  14       45.83       52.33     14.47 o 
  -7   0  14       86.24       74.45      7.50 o 
  -6   0  14      212.37      211.26     10.61 o 
  -5   0  14       66.35       64.50      6.75 o 
  -4   0  14       12.04       10.98      4.79 o 
  -3   0  14       55.14       52.98      6.21 o 
  -2   0  14       39.00       23.04      4.86 o 
  -1   0  14      884.45      860.65     17.88 o 
   0   0  14      966.06      942.19     18.41 o 
   1   0  14      146.15      133.57      7.53 o 
   2   0  14     1111.42     1120.79     20.24 o 
   3   0  14        2.97       -3.18      3.97 o 
   4   0  14      191.56      186.78      9.03 o 
  -7   1  14      285.54      269.96     11.92 o 
  -6   1  14       41.22       35.97      6.23 o 
  -5   1  14      796.47      803.87     18.75 o 
  -4   1  14        8.38        7.59      4.66 o 
  -3   1  14      764.57      758.14     18.99 o 
  -2   1  14      177.80      183.44      9.09 o 
  -1   1  14      157.13      159.72     10.22 o 
   0   1  14        0.86       -3.68      3.66 o 
   1   1  14      123.41      140.55      7.70 o 
   2   1  14     1224.29     1234.48     30.11 o 
   3   1  14      464.56      484.93     13.16 o 
   4   1  14      761.33      788.57     25.00 o 
   5   1  14      981.24     1074.55     41.72 o 
  -6   2  14       27.48       32.95      5.96 o 
  -5   2  14       13.85        2.85      4.70 o 
  -4   2  14        5.23       -0.19      4.32 o 
  -3   2  14       84.98       74.97      7.00 o 
  -2   2  14     1044.31     1019.81     20.33 o 
  -1   2  14       42.76       35.07      5.59 o 
   0   2  14      673.49      708.38     16.30 o 
   1   2  14      292.78      297.75     10.75 o 
   2   2  14       45.04       45.80      5.56 o 
   3   2  14       10.30        8.71      6.82 o 
   4   2  14       21.23       35.96      8.43 o 
   5   2  14      349.54      401.12     18.86 o 
  -6   3  14      730.25      767.68     39.93 o 
  -5   3  14       19.63       28.56      6.12 o 
  -4   3  14      910.45      901.83     19.88 o 
  -3   3  14       19.04       14.32      5.02 o 
  -2   3  14       29.67       36.99      5.79 o 
  -1   3  14      539.32      544.85     14.53 o 
   0   3  14       45.15       35.56      5.63 o 
   1   3  14     2035.86     2060.30     30.41 o 
   2   3  14      220.25      245.59     16.04 o 
   3   3  14     1233.40     1308.39     34.66 o 
   4   3  14       33.71       21.51      7.85 o 
   5   3  14       78.03       88.98     18.17 o 
  -5   4  14       41.42       39.88      6.66 o 
  -4   4  14      466.99      502.81     15.46 o 
  -3   4  14      413.91      438.54     14.08 o 
  -2   4  14      560.47      525.84     21.79 o 
  -1   4  14      274.33      286.85     11.28 o 
   0   4  14        8.25        4.36      5.64 o 
   1   4  14       52.25       74.56     10.58 o 
   2   4  14        0.07        6.40      7.70 o 
   3   4  14      488.31      488.69     21.15 o 
   4   4  14      184.64      174.24     14.09 o 
  -4   5  14        6.37        6.03      5.03 o 
  -3   5  14      163.12      157.85      9.10 o 
  -2   5  14       27.66       26.99      5.61 o 
  -1   5  14      526.74      497.88     17.15 o 
   0   5  14      437.07      428.69     20.52 o 
   1   5  14      198.26      214.54     15.41 o 
   2   5  14      864.62      844.88     28.35 o 
  -2 -10  15       28.23       26.13      5.30 o 
  -1 -10  15      198.10      220.03      9.69 o 
   0 -10  15        3.12       -3.33      4.17 o 
   1 -10  15       19.54       22.71      5.08 o 
   2 -10  15       25.01       22.39      7.24 o 
   3 -10  15       16.99       16.73      7.40 o 
  -3  -9  15        4.94        0.84      5.59 o 
  -2  -9  15       29.06       21.99      5.12 o 
  -1  -9  15      209.95      225.42     10.30 o 
   0  -9  15      318.08      347.18     11.50 o 
   1  -9  15      170.55      207.21      9.33 o 
   2  -9  15      419.17      465.89     14.73 o 
   3  -9  15       33.22       27.60      7.51 o 
   4  -9  15       47.18       67.66     10.46 o 
  -4  -8  15       47.78       48.40      6.40 o 
  -3  -8  15      416.93      454.68     12.73 o 
  -2  -8  15      103.27      101.35      7.09 o 
  -1  -8  15       32.67       32.15      5.32 o 
   0  -8  15       98.98       81.40      7.12 o 
   1  -8  15       11.82        6.25      4.57 o 
   2  -8  15      682.55      668.80     15.21 o 
   3  -8  15       49.27       62.32      8.03 o 
   4  -8  15      351.26      352.95     22.86 o 
   5  -8  15      147.66      167.76     11.52 o 
  -5  -7  15        0.58       -2.45      4.86 o 
  -4  -7  15      131.75      126.14      8.24 o 
  -3  -7  15        1.82        5.13      4.45 o 
  -2  -7  15      677.75      677.02     15.17 o 
  -1  -7  15        6.33        9.63      4.30 o 
   0  -7  15      635.12      708.24     15.43 o 
   1  -7  15      102.42       94.93      7.64 o 
   2  -7  15        2.54       -5.72      3.89 o 
   3  -7  15        0.90        8.45     11.52 o 
   4  -7  15       36.92       27.52      8.01 o 
   5  -7  15      134.66      121.78     10.18 o 
   6  -7  15       21.27       29.45      7.28 o 
  -6  -6  15      330.11      326.40     14.78 o 
  -5  -6  15      171.62      195.45     11.33 o 
  -4  -6  15      111.55      115.10      7.94 o 
  -3  -6  15       80.61       72.50      6.86 o 
  -2  -6  15       30.22       25.48      5.84 o 
  -1  -6  15      139.58      115.49      7.11 o 
   0  -6  15      417.76      431.19     12.14 o 
   1  -6  15     1046.85     1040.81     18.66 o 
   2  -6  15        0.67       -2.78      3.67 o 
   3  -6  15      512.10      519.05     17.21 o 
   4  -6  15       38.13       36.81      7.05 o 
   5  -6  15       72.94       76.99      9.28 o 
   6  -6  15        0.31        3.93      5.72 o 
  -6  -5  15       69.84       66.43      7.35 o 
  -5  -5  15        3.44        6.18      4.80 o 
  -4  -5  15      291.77      273.23     11.12 o 
  -3  -5  15      307.70      332.65     13.01 o 
  -2  -5  15        6.10        6.37      4.80 o 
  -1  -5  15      518.32      508.66     14.33 o 
   0  -5  15       18.59       15.57      5.37 o 
   1  -5  15        5.23       -0.26      5.76 o 
   2  -5  15        8.38        1.03      4.14 o 
   3  -5  15       92.11       75.56      9.14 o 
   4  -5  15      460.70      434.16     19.78 o 
   5  -5  15       69.39       54.77      7.59 o 
   6  -5  15      458.67      511.13     17.77 o 
  -6  -4  15      225.29      227.14     10.78 o 
  -5  -4  15       56.27       58.72      6.79 o 
  -4  -4  15        1.36       -5.63      3.81 o 
  -3  -4  15       45.86       42.92      5.71 o 
  -2  -4  15      172.09      143.09      8.33 o 
  -1  -4  15      707.81      727.50     18.83 o 
   0  -4  15      810.02      839.74     23.80 o 
   1  -4  15      687.55      716.63     16.53 o 
   2  -4  15      892.10      895.60     16.90 o 
   3  -4  15       90.94       83.49      6.17 o 
   4  -4  15        0.89       -3.68      5.17 o 
   5  -4  15       40.36       37.76      6.75 o 
   6  -4  15      167.13      153.24     10.63 o 
  -6  -3  15       46.49       44.19      6.28 o 
  -5  -3  15      679.53      684.45     17.32 o 
  -4  -3  15       28.58       36.76     10.76 o 
  -3  -3  15      254.16      285.45     11.33 o 
  -2  -3  15      181.39      172.42      9.56 o 
  -1  -3  15       21.26        8.07      4.78 o 
   0  -3  15      196.23      160.89      9.00 o 
   1  -3  15        2.26       -5.95      4.19 o 
   2  -3  15      820.11      844.12     17.91 o 
   3  -3  15      163.67      175.45      9.13 o 
   4  -3  15      458.15      500.75     16.53 o 
   5  -3  15      225.98      223.22     11.87 o 
   6  -3  15        3.80        1.91      5.45 o 
  -6  -2  15        0.86       -1.60      4.38 o 
  -5  -2  15        8.10        9.32      5.09 o 
  -4  -2  15      633.99      605.69     16.01 o 
  -3  -2  15      150.77      171.08     13.94 o 
  -2  -2  15     1492.77     1510.52     30.69 o 
  -1  -2  15        9.36       28.02      7.05 o 
   0  -2  15     1156.06     1210.50     22.04 o 
   1  -2  15       35.88       30.71      5.45 o 
   2  -2  15        9.92        0.92      4.38 o 
   3  -2  15       53.32       58.01      6.04 o 
   4  -2  15       37.81       40.93      6.66 o 
   5  -2  15      564.86      554.54     19.89 o 
   6  -2  15       83.44       75.85     15.00 o 
  -6  -1  15      337.52      347.86     13.21 o 
  -5  -1  15      176.97      160.28      9.28 o 
  -4  -1  15      355.33      355.67     12.90 o 
  -3  -1  15       52.77       45.29      6.19 o 
  -2  -1  15      185.92      180.75     13.90 o 
  -1  -1  15      191.70      208.73      9.92 o 
   0  -1  15      386.63      412.28     12.88 o 
   1  -1  15      905.90      932.05     18.86 o 
   2  -1  15       45.60       43.25      5.57 o 
   3  -1  15      307.07      359.25     12.99 o 
   4  -1  15       51.14       57.48      6.09 o 
   5  -1  15        1.83       -5.04      9.43 o 
  -6   0  15      403.68      384.01     13.62 o 
  -5   0  15       37.83       24.23      6.13 o 
  -4   0  15     1021.86     1034.18     21.73 o 
  -3   0  15      438.69      476.93     14.50 o 
  -2   0  15      408.11      438.89     14.12 o 
  -1   0  15      270.95      291.57     12.32 o 
   0   0  15        2.78        7.27      4.37 o 
   1   0  15       43.20       43.83      7.12 o 
   2   0  15       50.18       43.92      5.51 o 
   3   0  15      107.69      104.30      7.23 o 
   4   0  15      572.82      592.04     17.49 o 
  -6   1  15       60.44       52.05      6.94 o 
  -5   1  15        5.55        4.57      5.40 o 
  -4   1  15       13.91       13.64      5.46 o 
  -3   1  15      110.61       95.42      7.74 o 
  -2   1  15      113.43       89.68      7.32 o 
  -1   1  15      765.32      790.63     17.86 o 
   0   1  15      522.50      521.36     14.33 o 
   1   1  15      168.47      166.25      8.84 o 
   2   1  15      364.35      387.92     12.56 o 
   3   1  15        1.49        0.90      9.15 o 
   4   1  15       12.92       18.86      7.52 o 
  -5   2  15      714.26      696.62     22.62 o 
  -4   2  15       56.73       62.77      7.40 o 
  -3   2  15      670.61      701.25     17.90 o 
  -2   2  15       67.32       74.13      6.93 o 
  -1   2  15       56.37       40.19      5.94 o 
   0   2  15      334.66      339.26     11.99 o 
   1   2  15       11.26       15.68      5.48 o 
   2   2  15     1303.14     1390.35     43.33 o 
   3   2  15      192.86      239.36     16.03 o 
   4   2  15      571.20      626.66     23.78 o 
  -4   3  15      228.93      216.67     11.02 o 
  -3   3  15       98.21       97.15      8.61 o 
  -2   3  15     1002.91      972.04     20.80 o 
  -1   3  15       31.50       30.62      5.92 o 
   0   3  15      299.24      301.11     11.69 o 
   1   3  15       14.84       22.62      8.18 o 
   2   3  15       59.68       53.79      9.67 o 
   3   3  15      289.17      299.98     18.26 o 
  -3   4  15       83.08       76.74      7.27 o 
  -2   4  15       12.19       25.18      5.58 o 
  -1   4  15      291.83      297.61     11.87 o 
   0   4  15      232.56      237.51     21.77 o 
   1   4  15      797.15      787.12     27.88 o 
  -1  -9  16      127.92      132.47      8.04 o 
   0  -9  16       18.91        8.35      4.77 o 
   1  -9  16       18.95       11.18      4.95 o 
   2  -9  16       73.45       64.01      9.09 o 
  -3  -8  16       51.35       39.64      6.39 o 
  -2  -8  16       39.14       34.53      5.75 o 
  -1  -8  16      396.27      425.48     12.60 o 
   0  -8  16       78.75       87.15      6.83 o 
   1  -8  16      241.76      255.57     10.35 o 
   2  -8  16       69.91       62.88      7.31 o 
   3  -8  16        0.40       -1.21      5.96 o 
  -4  -7  16        9.78       10.04      5.35 o 
  -3  -7  16      344.77      359.72     13.29 o 
  -2  -7  16        5.30        9.67      5.10 o 
  -1  -7  16        0.16       -6.45      4.30 o 
   0  -7  16      223.80      211.75     10.25 o 
   1  -7  16       27.74       20.43      5.23 o 
   2  -7  16      619.84      656.69     15.28 o 
   3  -7  16       25.83       38.27      7.49 o 
   4  -7  16      159.95      166.21     11.34 o 
  -4  -6  16       78.78       79.86      7.53 o 
  -3  -6  16      189.03      221.12     10.84 o 
  -2  -6  16      448.78      469.03     14.31 o 
  -1  -6  16        6.78       -0.17      4.43 o 
   0  -6  16      125.19      138.69      8.53 o 
   1  -6  16       24.08       21.46      4.89 o 
   2  -6  16        1.66       -3.31      4.10 o 
   3  -6  16       21.41       10.66      6.33 o 
   4  -6  16       18.98        9.37      6.52 o 
   5  -6  16      163.10      160.56     13.51 o 
  -5  -5  16       88.24      106.40      8.36 o 
  -4  -5  16       39.94       39.67      6.32 o 
  -3  -5  16        0.48       -4.55      4.26 o 
  -2  -5  16       64.70       70.91      6.93 o 
  -1  -5  16      119.97      115.53      7.87 o 
   0  -5  16      224.26      221.27     10.57 o 
   1  -5  16      684.53      653.09     16.60 o 
   2  -5  16       31.05       28.39      5.71 o 
   3  -5  16      532.25      546.80     15.55 o 
   4  -5  16        0.05       -7.94      5.30 o 
   5  -5  16       35.38       27.08      7.12 o 
  -5  -4  16        2.49        1.72      9.43 o 
  -4  -4  16      436.69      434.48     14.79 o 
  -3  -4  16      195.67      211.45     10.37 o 
  -2  -4  16        6.18       13.66      5.12 o 
  -1  -4  16      210.04      208.40     10.01 o 
   0  -4  16        1.10       -1.18      4.49 o 
   1  -4  16       22.00        7.87      5.18 o 
   2  -4  16       21.42       19.79      5.37 o 
   3  -4  16      336.61      329.46     17.67 o 
   4  -4  16      289.86      296.87     13.96 o 
   5  -4  16       84.61       77.13      8.52 o 
  -5  -3  16        1.58       -5.54      4.67 o 
  -4  -3  16        1.33       -3.50      4.66 o 
  -3  -3  16      482.31      488.17     14.78 o 
  -2  -3  16       21.52       17.13      5.01 o 
  -1  -3  16      763.92      785.34     18.33 o 
   0  -3  16      242.55      276.32     11.42 o 
   1  -3  16      563.36      593.67     15.81 o 
   2  -3  16      210.83      241.04     10.70 o 
   3  -3  16        6.74        1.85      4.65 o 
   4  -3  16       36.86       26.19      8.00 o 
   5  -3  16       64.04       39.92      8.16 o 
  -5  -2  16      571.38      616.93     17.42 o 
  -4  -2  16        2.99       -3.61      4.87 o 
  -3  -2  16      159.58      159.26      9.46 o 
  -2  -2  16        9.47        0.75      4.64 o 
  -1  -2  16       44.68       32.05      5.85 o 
   0  -2  16      318.16      327.76     12.16 o 
   1  -2  16      111.39      105.46      7.63 o 
   2  -2  16      747.65      779.06     17.91 o 
   3  -2  16        0.46       -2.08      4.50 o 
   4  -2  16      271.46      295.49     22.41 o 
   5  -2  16       36.77       31.86      7.75 o 
  -5  -1  16       68.32       68.32      7.58 o 
  -4  -1  16      410.00      417.24     14.03 o 
  -3  -1  16      339.40      347.50     13.17 o 
  -2  -1  16     1058.44     1069.15     22.00 o 
  -1  -1  16       46.59       47.55      6.41 o 
   0  -1  16      305.36      320.41     11.94 o 
   1  -1  16        5.70       -0.53      4.12 o 
   2  -1  16        1.77       -7.92      6.03 o 
   3  -1  16       47.72       41.50      5.67 o 
   4  -1  16      109.98       91.43      8.49 o 
  -4   0  16        0.36       -5.49      4.37 o 
  -3   0  16       18.15       12.63      5.59 o 
  -2   0  16      543.91      552.18     16.06 o 
  -1   0  16       31.24       36.60      6.28 o 
   0   0  16      444.02      434.97     13.73 o 
   1   0  16      388.19      388.00     12.82 o 
   2   0  16       11.01       10.24      4.65 o 
   3   0  16      189.21      200.90      9.77 o 
   4   0  16       38.27       46.23      9.01 o 
  -4   1  16      384.82      368.94     13.72 o 
  -3   1  16      218.15      212.08     13.99 o 
  -2   1  16       68.17       66.88      7.35 o 
  -1   1  16      107.65      112.58      8.10 o 
   0   1  16        5.59       -0.40      5.96 o 
   1   1  16       44.46       37.83      5.84 o 
   2   1  16      141.33      137.71      8.41 o 
   3   1  16      325.30      347.64     18.79 o 
  -3   2  16      286.78      289.05     12.44 o 
  -2   2  16        0.18       -5.81      4.50 o 
  -1   2  16      601.24      588.63     16.16 o 
   0   2  16      106.22      111.65      8.16 o 
   1   2  16      285.42      287.73     11.48 o 
   2   2  16        2.65       12.61      7.60 o 
  -1  -7  17      525.68      532.89     15.88 o 
   0  -7  17       26.63       32.18      6.15 o 
   1  -7  17       61.37       72.35      7.42 o 
   2  -7  17       24.31       24.82      6.38 o 
  -2  -6  17        0.22       -6.78      4.52 o 
  -1  -6  17       56.16       42.33      6.45 o 
   0  -6  17      291.00      299.12     12.23 o 
   1  -6  17       17.58       17.97      5.39 o 
   2  -6  17      555.10      612.66     17.55 o 
   3  -6  17       60.03       48.17      8.08 o 
  -3  -5  17      108.84      106.03      8.14 o 
  -2  -5  17      112.18      104.74      8.18 o 
  -1  -5  17        0.05       -6.76      5.53 o 
   0  -5  17       49.62       48.67      6.42 o 
   1  -5  17        7.48        8.86      5.22 o 
   2  -5  17       72.39       52.84      7.66 o 
   3  -5  17       59.79       27.13      9.24 o 
  -3  -4  17        0.00       -6.43      4.44 o 
  -2  -4  17      135.66      115.76      8.30 o 
  -1  -4  17       81.30       66.72      7.08 o 
   0  -4  17      157.59      155.96      9.27 o 
   1  -4  17      520.17      573.75     16.36 o 
   2  -4  17       39.99       27.02      6.51 o 
   3  -4  17      319.66      342.74     15.90 o 
  -3  -3  17       83.34       60.61      7.14 o 
  -2  -3  17       52.46       47.58      6.64 o 
  -1  -3  17        0.29       -4.55      4.46 o 
   0  -3  17        0.07       -7.83      5.22 o 
   1  -3  17      284.15      281.23     12.14 o 
   2  -3  17        9.41       16.15      6.75 o 
   3  -3  17      594.86      637.35     17.02 o 
  -3  -2  17      430.02      434.20     14.46 o 
  -2  -2  17        0.06       15.71      5.71 o 
  -1  -2  17      897.52      967.37     21.34 o 
   0  -2  17       65.13       70.22      7.37 o 
   1  -2  17      197.62      202.90     13.19 o 
   2  -2  17        5.63        0.98      5.05 o 
   3  -2  17       15.42        3.28      7.18 o 
  -3  -1  17        2.30       -3.63      4.92 o 
  -2  -1  17       27.76       19.82      5.90 o 
  -1  -1  17      241.43      238.02     13.35 o 
   0  -1  17      430.15      438.40     14.44 o 
   1  -1  17      129.72      116.88      8.26 o 
   2  -1  17      375.74      394.57     13.43 o 
  -2   0  17      307.57      339.82     13.34 o 
  -1   0  17        2.39       -4.40      6.17 o 
   0   0  17       30.43       40.63      6.47 o 
   1   0  17        0.63       -1.80      4.60 o 
                                                 
